# Supplementary material for: Single-cell profiling unveils key regulators of skeletal stem cells in chicken and human embryonic limb development
Source: PLoS One. 2026 Apr 28;21(4):e0346514. doi: 10.1371/journal.pone.0346514 (PMC13123952; doi:10.1371/journal.pone.0346514)
Supplement: S1 Table — (XLSX) [file pone.0346514.s002.xlsx]

## Sheet: Human_Bone
	p_val	avg_log2FC	pct.1	pct.2	p_val_adj	cluster	gene
PEG10	0	1.3982	0.986	0.672	0	0	PEG10
IGDCC3	0	1.28149	0.968	0.378	0	0	IGDCC3
RPS4Y1	0	1.26422	0.986	0.396	0	0	RPS4Y1
L1TD1	0	1.15814	0.858	0.28	0	0	L1TD1
HMGA1	0	1.09702	0.996	0.745	0	0	HMGA1
NPM1	0	0.564884	1	0.997	0	0	NPM1
RPS2	0	0.538804	1	1	0	0	RPS2
DUSP6	1.85974e-304	0.986518	0.893	0.361	3.42639e-300	0	DUSP6
CRABP2	2.72581e-302	1.07905	0.996	0.811	5.02203e-298	0	CRABP2
METRN	1.22913e-279	0.767479	0.785	0.287	2.26454e-275	0	METRN
MSH6	1.55519e-276	0.867911	0.84	0.383	2.86529e-272	0	MSH6
VEGFD	1.86779e-275	0.856661	0.75	0.25	3.44122e-271	0	VEGFD
HSP90AB1	3.32356e-275	0.608905	1	0.997	6.12333e-271	0	HSP90AB1
MEIS2	2.19143e-266	0.933028	0.931	0.458	4.03749e-262	0	MEIS2
MDK	8.20004e-266	0.684514	0.999	0.969	1.51078e-261	0	MDK
SET	3.80381e-259	0.876756	0.998	0.896	7.00814e-255	0	SET
ACAT2	3.98077e-258	0.96045	0.906	0.465	7.33417e-254	0	ACAT2
HSPD1	3.95908e-250	0.81207	0.998	0.907	7.2942e-246	0	HSPD1
ETS2	4.45893e-246	0.780748	0.801	0.336	8.21513e-242	0	ETS2
PRKDC	3.4401e-245	0.883972	0.948	0.558	6.33803e-241	0	PRKDC
LIN28B	2.18347e-241	0.721046	0.822	0.316	4.02283e-237	0	LIN28B
HOXB-AS3	4.76271e-238	0.618469	0.608	0.188	8.77482e-234	0	HOXB-AS3
YBX1	1.11914e-236	0.641269	1	0.986	2.0619e-232	0	YBX1
SMARCC1	1.71874e-234	0.810246	0.955	0.636	3.16661e-230	0	SMARCC1
HELLS	1.45691e-231	0.858305	0.887	0.46	2.6842e-227	0	HELLS
HGF	2.50695e-230	0.75637	0.58	0.177	4.6188e-226	0	HGF
LIX1	1.22389e-227	0.740865	0.816	0.339	2.2549e-223	0	LIX1
NASP	4.99929e-226	0.814169	0.989	0.791	9.2107e-222	0	NASP
MGST1	1.06496e-221	0.741765	0.854	0.394	1.96208e-217	0	MGST1
ZBTB16	2.39506e-219	0.604281	0.564	0.176	4.41267e-215	0	ZBTB16
LDHB	1.31355e-218	0.532915	0.999	0.986	2.42009e-214	0	LDHB
LAPTM4B	2.4181e-218	0.758079	0.949	0.605	4.45512e-214	0	LAPTM4B
MT-CO3	3.58768e-216	0.70838	0.992	0.984	6.60994e-212	0	MT-CO3
RPS18	7.2248e-216	0.359334	1	0.999	1.3311e-211	0	RPS18
HNRNPD	6.99152e-215	0.759108	0.981	0.756	1.28812e-210	0	HNRNPD
MSX1	5.12313e-213	0.74888	0.766	0.311	9.43886e-209	0	MSX1
LIN28A	5.4635e-211	0.578153	0.639	0.222	1.0066e-206	0	LIN28A
QPRT	6.07479e-210	0.723736	0.87	0.437	1.11922e-205	0	QPRT
RPS6	7.36273e-210	0.352202	1	0.999	1.35651e-205	0	RPS6
CENPV	4.20026e-209	0.769363	0.966	0.6	7.73855e-205	0	CENPV
EIF5A	3.05251e-208	0.790862	0.967	0.692	5.62395e-204	0	EIF5A
BEX1	7.59383e-208	0.781687	0.889	0.453	1.39909e-203	0	BEX1
GINS2	1.17132e-206	0.729512	0.83	0.434	2.15803e-202	0	GINS2
HNRNPM	1.48747e-206	0.679823	0.989	0.888	2.74051e-202	0	HNRNPM
MCM3	2.31745e-206	0.759463	0.878	0.495	4.26967e-202	0	MCM3
PCNA	3.21902e-206	0.860094	0.884	0.516	5.93072e-202	0	PCNA
MT-CO2	4.95351e-206	0.717263	0.986	0.977	9.12635e-202	0	MT-CO2
NCL	1.69499e-205	0.672049	0.996	0.956	3.12285e-201	0	NCL
URI1	6.31664e-204	0.659321	0.806	0.365	1.16378e-199	0	URI1
TMEM97	4.56294e-202	0.750847	0.91	0.532	8.40676e-198	0	TMEM97
SUPT16H	2.09623e-201	0.74198	0.961	0.632	3.8621e-197	0	SUPT16H
NDUFS5	4.78564e-200	0.593685	0.996	0.949	8.81706e-196	0	NDUFS5
RPL18A	9.39136e-200	0.357358	1	0.999	1.73026e-195	0	RPL18A
NRIP1	2.6799e-198	0.609398	0.691	0.271	4.93745e-194	0	NRIP1
NDUFA4	8.27225e-196	0.531662	0.996	0.97	1.52408e-191	0	NDUFA4
UNG	1.10956e-193	0.601549	0.658	0.264	2.04426e-189	0	UNG
MYCN	1.88618e-192	0.615359	0.64	0.238	3.4751e-188	0	MYCN
SNRPB	9.38774e-191	0.68548	0.99	0.798	1.7296e-186	0	SNRPB
CHD7	9.93708e-191	0.620104	0.77	0.334	1.83081e-186	0	CHD7
SINHCAF	1.10558e-190	0.693664	0.932	0.548	2.03692e-186	0	SINHCAF
NME1	1.73505e-184	0.698425	0.977	0.762	3.19665e-180	0	NME1
MCM5	9.09158e-184	0.635144	0.71	0.321	1.67503e-179	0	MCM5
CDCA7	1.49195e-183	0.60615	0.67	0.288	2.74877e-179	0	CDCA7
RANBP1	8.95121e-183	0.698097	0.995	0.856	1.64917e-178	0	RANBP1
MCM4	9.93301e-181	0.60598	0.682	0.297	1.83006e-176	0	MCM4
PRDX1	1.57374e-180	0.603531	0.989	0.917	2.89946e-176	0	PRDX1
RPL8	2.20498e-180	0.338777	1	1	4.06245e-176	0	RPL8
SMARCA5	7.91148e-180	0.67795	0.918	0.552	1.45761e-175	0	SMARCA5
PAICS	1.27756e-178	0.679126	0.904	0.559	2.35377e-174	0	PAICS
SRSF9	3.00188e-178	0.626045	0.982	0.821	5.53067e-174	0	SRSF9
DCTPP1	4.99017e-178	0.675663	0.869	0.51	9.19389e-174	0	DCTPP1
RPS3	7.03732e-178	0.305353	1	1	1.29656e-173	0	RPS3
SNRPF	1.78466e-177	0.56138	0.997	0.908	3.28806e-173	0	SNRPF
MCM6	4.36818e-177	0.573011	0.653	0.27	8.04794e-173	0	MCM6
KDM1A	1.30882e-176	0.637336	0.881	0.477	2.41138e-172	0	KDM1A
ENO1	4.35369e-174	0.704944	0.996	0.92	8.02123e-170	0	ENO1
SNRPD1	3.54754e-173	0.593728	0.991	0.886	6.53599e-169	0	SNRPD1
SERBP1	6.47867e-173	0.522044	0.995	0.947	1.19363e-168	0	SERBP1
FGF10	5.84141e-170	0.455391	0.505	0.165	1.07622e-165	0	FGF10
XRCC5	2.69583e-169	0.615785	0.986	0.83	4.96679e-165	0	XRCC5
HNRNPU	2.88939e-169	0.58021	0.994	0.904	5.32341e-165	0	HNRNPU
SRP14	9.70194e-169	0.419412	0.996	0.994	1.78748e-164	0	SRP14
TMEM258	2.1491e-168	0.517773	0.994	0.934	3.95949e-164	0	TMEM258
TKT	2.78255e-168	0.62598	0.959	0.693	5.12657e-164	0	TKT
RAN	1.75753e-167	0.630865	0.998	0.921	3.23808e-163	0	RAN
MCM7	8.10046e-165	0.677287	0.881	0.52	1.49243e-160	0	MCM7
HNRNPC	9.08618e-165	0.472312	0.997	0.974	1.67404e-160	0	HNRNPC
SCD	6.68862e-164	0.57511	0.7	0.313	1.23231e-159	0	SCD
RPS14	6.98343e-163	0.282369	1	1	1.28663e-158	0	RPS14
DTL	1.80156e-162	0.46066	0.457	0.147	3.31919e-158	0	DTL
ELOVL6	1.02958e-160	0.572626	0.698	0.32	1.89689e-156	0	ELOVL6
CTTNBP2	1.98143e-160	0.48109	0.533	0.192	3.65059e-156	0	CTTNBP2
FDPS	1.46688e-159	0.656402	0.938	0.628	2.70258e-155	0	FDPS
SMC3	2.71326e-158	0.625994	0.947	0.677	4.99891e-154	0	SMC3
IRX3	5.90753e-158	0.483817	0.568	0.213	1.0884e-153	0	IRX3
CASP8AP2	8.15288e-158	0.586641	0.691	0.329	1.50209e-153	0	CASP8AP2
PBX1	6.5299e-157	0.665117	0.887	0.563	1.20307e-152	0	PBX1
ARGLU1	1.08076e-155	0.622899	0.956	0.771	1.99119e-151	0	ARGLU1
PCOLCE	1.91313e-155	0.632385	0.965	0.736	3.52474e-151	0	PCOLCE
FADS1	6.54004e-155	0.638646	0.827	0.455	1.20494e-150	0	FADS1
PARP1	2.58843e-154	0.600171	0.935	0.643	4.76893e-150	0	PARP1
HOXB6	2.19172e-153	0.447242	0.513	0.179	4.03802e-149	0	HOXB6
FDFT1	2.28052e-153	0.654715	0.902	0.606	4.20163e-149	0	FDFT1
PRTG	1.34265e-152	0.494343	0.578	0.225	2.47371e-148	0	PRTG
RPA3	1.49901e-152	0.600965	0.885	0.526	2.76178e-148	0	RPA3
RPL35	1.62957e-152	0.316826	1	0.999	3.00231e-148	0	RPL35
PFN1	2.55447e-152	0.513408	0.998	0.963	4.70635e-148	0	PFN1
APOC1	8.19181e-152	0.478764	0.628	0.267	1.50926e-147	0	APOC1
HOXD9	1.12831e-150	0.482175	0.583	0.221	2.07879e-146	0	HOXD9
HDGF	1.52715e-149	0.597285	0.848	0.487	2.81361e-145	0	HDGF
SQLE	1.17797e-148	0.706265	0.872	0.557	2.17028e-144	0	SQLE
KTN1	4.41046e-148	0.620725	0.95	0.733	8.12584e-144	0	KTN1
GAPDH	1.31457e-147	0.377665	1	0.998	2.42196e-143	0	GAPDH
PSMG1	1.37988e-147	0.562074	0.785	0.413	2.54229e-143	0	PSMG1
C1QBP	4.98188e-147	0.589312	0.956	0.721	9.17862e-143	0	C1QBP
H2AFY2	6.49736e-147	0.587812	0.951	0.683	1.19707e-142	0	H2AFY2
SLC39A10	4.37403e-145	0.617067	0.804	0.44	8.05871e-141	0	SLC39A10
DNMT1	1.08647e-144	0.613113	0.85	0.506	2.00171e-140	0	DNMT1
LHX2	8.49355e-144	0.458498	0.497	0.173	1.56485e-139	0	LHX2
HNRNPA2B1	1.91061e-143	0.516995	0.999	0.985	3.5201e-139	0	HNRNPA2B1
SSBP1	6.01996e-143	0.549333	0.967	0.767	1.10912e-138	0	SSBP1
ZMYM4	2.52049e-142	0.513299	0.656	0.303	4.64376e-138	0	ZMYM4
EIF4EBP1	3.51144e-142	0.583044	0.883	0.575	6.46948e-138	0	EIF4EBP1
TXNDC17	1.32996e-141	0.588359	0.913	0.605	2.45032e-137	0	TXNDC17
GYPC	1.48325e-140	0.45228	0.929	0.648	2.73274e-136	0	GYPC
SLC38A1	2.29675e-140	0.532782	0.715	0.347	4.23154e-136	0	SLC38A1
PRMT1	2.74845e-140	0.541173	0.974	0.784	5.06375e-136	0	PRMT1
CHD1	1.56845e-138	0.554137	0.827	0.47	2.88971e-134	0	CHD1
PEBP1	8.93264e-138	0.469573	0.994	0.924	1.64575e-133	0	PEBP1
TOP2B	5.32269e-137	0.564784	0.792	0.444	9.80653e-133	0	TOP2B
CDC6	1.26653e-136	0.451869	0.468	0.172	2.33346e-132	0	CDC6
DSP	2.21086e-136	0.45733	0.603	0.25	4.07329e-132	0	DSP
COX5A	3.6897e-136	0.53184	0.974	0.8	6.79791e-132	0	COX5A
LSM4	3.82472e-136	0.560919	0.974	0.762	7.04666e-132	0	LSM4
BTF3	9.57649e-136	0.317356	1	0.996	1.76437e-131	0	BTF3
CLSPN	1.99437e-135	0.59515	0.65	0.313	3.67442e-131	0	CLSPN
ECI1	2.95986e-135	0.509697	0.77	0.406	5.45324e-131	0	ECI1
SLIRP	6.91936e-133	0.553688	0.973	0.807	1.27482e-128	0	SLIRP
HOXD8	1.17835e-132	0.442976	0.541	0.21	2.171e-128	0	HOXD8
RPL29	1.5433e-132	0.285092	1	0.999	2.84337e-128	0	RPL29
IGFBP2	5.18976e-132	0.616978	0.939	0.686	9.56162e-128	0	IGFBP2
ATAD5	1.48039e-131	0.546093	0.646	0.301	2.72748e-127	0	ATAD5
HOXA7	4.45289e-131	0.488775	0.694	0.322	8.204e-127	0	HOXA7
FEN1	1.64658e-130	0.526507	0.63	0.298	3.03365e-126	0	FEN1
IFITM2	3.85112e-130	0.554867	0.837	0.511	7.09531e-126	0	IFITM2
MT-CYB	4.14358e-130	0.490003	0.982	0.969	7.63414e-126	0	MT-CYB
NAE1	5.71393e-130	0.529693	0.839	0.476	1.05273e-125	0	NAE1
HNRNPAB	5.48643e-129	0.568953	0.929	0.607	1.01082e-124	0	HNRNPAB
TPM4	7.72947e-129	0.531814	0.955	0.718	1.42408e-124	0	TPM4
BMP4	1.16437e-128	0.524098	0.789	0.413	2.14524e-124	0	BMP4
ALX3	1.58348e-126	0.364836	0.356	0.107	2.91741e-122	0	ALX3
DHFR	1.79285e-126	0.53333	0.736	0.39	3.30314e-122	0	DHFR
MARCKSL1	2.36494e-126	0.401796	1	0.971	4.35716e-122	0	MARCKSL1
APRT	2.85901e-126	0.530799	0.936	0.685	5.26744e-122	0	APRT
HMGCS1	4.51838e-125	0.584245	0.718	0.389	8.32467e-121	0	HMGCS1
PRIM1	1.10294e-124	0.458057	0.604	0.28	2.03206e-120	0	PRIM1
CHAF1A	2.06301e-124	0.497617	0.639	0.312	3.80089e-120	0	CHAF1A
REC8	3.18569e-124	0.454029	0.562	0.247	5.86932e-120	0	REC8
GSTP1	8.14927e-124	0.406101	0.996	0.967	1.50142e-119	0	GSTP1
MECOM	9.49681e-124	0.513413	0.708	0.359	1.74969e-119	0	MECOM
CCNE1	1.05315e-123	0.377236	0.369	0.119	1.94032e-119	0	CCNE1
IGF2BP3	1.74511e-123	0.466984	0.718	0.367	3.21519e-119	0	IGF2BP3
HNRNPA3	1.87326e-123	0.458384	0.994	0.931	3.4513e-119	0	HNRNPA3
DHX9	3.75063e-123	0.515223	0.863	0.537	6.91017e-119	0	DHX9
GMNN	5.80219e-123	0.539517	0.742	0.404	1.069e-118	0	GMNN
SRPK1	9.57972e-123	0.515761	0.818	0.478	1.76497e-118	0	SRPK1
IGF2BP1	1.06923e-122	0.478855	0.728	0.382	1.96995e-118	0	IGF2BP1
EPB41	2.64865e-122	0.505878	0.728	0.386	4.87987e-118	0	EPB41
H2AFY	5.2681e-122	0.52568	0.969	0.785	9.70594e-118	0	H2AFY
APCDD1	9.06346e-122	0.408733	0.486	0.187	1.66985e-117	0	APCDD1
SMARCAD1	5.42669e-121	0.455092	0.598	0.273	9.99814e-117	0	SMARCAD1
CCT2	7.74483e-121	0.498602	0.964	0.787	1.42691e-116	0	CCT2
HSPE1	1.36339e-120	0.508768	0.994	0.898	2.51191e-116	0	HSPE1
ANKRD11	4.46439e-120	0.555543	0.838	0.524	8.2252e-116	0	ANKRD11
TUT4	1.19544e-119	0.541736	0.822	0.5	2.20248e-115	0	TUT4
YWHAE	3.03279e-119	0.407683	0.998	0.967	5.58761e-115	0	YWHAE
SFRP1	6.28891e-119	0.776273	0.773	0.427	1.15867e-114	0	SFRP1
TBX5	8.57229e-119	0.385231	0.584	0.251	1.57936e-114	0	TBX5
TRIM28	9.71245e-118	0.493654	0.796	0.455	1.78942e-113	0	TRIM28
CTXN1	1.22827e-116	0.393865	0.535	0.229	2.26296e-112	0	CTXN1
PNN	1.41404e-116	0.524003	0.948	0.774	2.60522e-112	0	PNN
PRDX2	6.46377e-116	0.325731	0.995	0.943	1.19089e-111	0	PRDX2
SNAI1	1.21616e-115	0.481482	0.715	0.371	2.24066e-111	0	SNAI1
ATP2B1	8.47627e-115	0.490574	0.887	0.549	1.56167e-110	0	ATP2B1
GGCT	9.75925e-115	0.479121	0.827	0.493	1.79804e-110	0	GGCT
MSH2	2.32655e-114	0.481254	0.67	0.354	4.28643e-110	0	MSH2
HOXB8	3.56416e-114	0.34194	0.391	0.134	6.5666e-110	0	HOXB8
DUT	3.88511e-114	0.575892	0.929	0.73	7.15793e-110	0	DUT
U2SURP	7.04678e-113	0.511109	0.917	0.636	1.2983e-108	0	U2SURP
BAMBI	4.9604e-111	0.499252	0.681	0.356	9.13904e-107	0	BAMBI
TWIST1	1.26544e-110	0.424975	0.701	0.344	2.33145e-106	0	TWIST1
SNRPE	1.71841e-110	0.378385	0.998	0.97	3.16599e-106	0	SNRPE
PARK7	2.77184e-110	0.406625	0.989	0.944	5.10684e-106	0	PARK7
LINC01116	4.14908e-110	0.454916	0.599	0.289	7.64426e-106	0	LINC01116
TOPBP1	7.95325e-110	0.40109	0.55	0.253	1.46531e-105	0	TOPBP1
PAXBP1	4.1362e-109	0.422423	0.61	0.296	7.62053e-105	0	PAXBP1
SRRM2	7.89469e-109	0.478871	0.961	0.795	1.45452e-104	0	SRRM2
PAWR	7.99335e-109	0.349097	0.482	0.2	1.4727e-104	0	PAWR
FIGN	8.33355e-109	0.382543	0.469	0.19	1.53537e-104	0	FIGN
NR2F1	1.35636e-108	0.428387	0.45	0.176	2.49895e-104	0	NR2F1
ABLIM1	3.73431e-108	0.383582	0.52	0.228	6.88009e-104	0	ABLIM1
EIF1AY	9.3586e-108	0.363644	0.498	0.209	1.72423e-103	0	EIF1AY
ZNF33A	1.46113e-107	0.428046	0.619	0.305	2.69199e-103	0	ZNF33A
SMC5	5.74984e-107	0.435189	0.712	0.386	1.05935e-102	0	SMC5
E2F1	1.62234e-106	0.271874	0.292	0.083	2.989e-102	0	E2F1
SRSF7	2.69618e-106	0.47687	0.984	0.867	4.96744e-102	0	SRSF7
ZNF638	5.09025e-106	0.477154	0.791	0.466	9.37828e-102	0	ZNF638
CHEK1	6.02907e-106	0.423911	0.601	0.289	1.1108e-101	0	CHEK1
CNBP	1.02229e-105	0.411321	0.983	0.892	1.88347e-101	0	CNBP
POLR3K	1.33673e-105	0.413569	0.615	0.308	2.46279e-101	0	POLR3K
H2AFZ	1.27205e-104	0.557782	0.999	0.903	2.34363e-100	0	H2AFZ
CCT5	1.96257e-104	0.482719	0.944	0.694	3.61585e-100	0	CCT5
ATP5MC3	2.9877e-104	0.393924	0.992	0.945	5.50454e-100	0	ATP5MC3
MCM10	7.2967e-104	0.417695	0.461	0.197	1.34434e-99	0	MCM10
CENPU	1.09738e-103	0.509542	0.704	0.385	2.02182e-99	0	CENPU
HOXB2	1.13304e-103	0.369277	0.592	0.275	2.08752e-99	0	HOXB2
TXN	1.3659e-103	0.43712	0.986	0.923	2.51653e-99	0	TXN
ERH	2.22093e-103	0.391018	0.993	0.951	4.09185e-99	0	ERH
UHRF1	4.32009e-103	0.396473	0.53	0.243	7.95933e-99	0	UHRF1
EEF1B2	1.64641e-102	0.353119	0.997	0.976	3.03334e-98	0	EEF1B2
PCM1	8.84592e-102	0.483624	0.876	0.586	1.62977e-97	0	PCM1
WFIKKN1	2.17803e-101	0.311274	0.354	0.123	4.0128e-97	0	WFIKKN1
SYNE2	2.86321e-101	0.46999	0.786	0.448	5.27517e-97	0	SYNE2
CTNNAL1	2.87072e-101	0.450101	0.745	0.435	5.28901e-97	0	CTNNAL1
BAZ1B	5.19455e-101	0.482071	0.846	0.554	9.57045e-97	0	BAZ1B
NR2F2	8.04881e-101	0.45769	0.684	0.359	1.48291e-96	0	NR2F2
NDUFC2	8.38129e-101	0.445372	0.966	0.827	1.54417e-96	0	NDUFC2
PSMB1	1.74001e-100	0.40521	0.973	0.89	3.20579e-96	0	PSMB1
FKBP3	7.31843e-100	0.453275	0.944	0.766	1.34835e-95	0	FKBP3
RBP1	8.48582e-100	0.464689	0.884	0.579	1.56343e-95	0	RBP1
HMGN1	1.39063e-99	0.356898	0.996	0.986	2.56209e-95	0	HMGN1
MTAP	9.67806e-99	0.408106	0.574	0.287	1.78309e-94	0	MTAP
ATP5MF	1.67186e-98	0.412528	0.987	0.908	3.08023e-94	0	ATP5MF
EIF5AL1	1.75169e-98	0.43331	0.631	0.329	3.22731e-94	0	EIF5AL1
PKM	2.54005e-98	0.439951	0.988	0.847	4.67979e-94	0	PKM
DHCR24	4.65622e-98	0.400354	0.486	0.218	8.57863e-94	0	DHCR24
CCT3	3.37685e-97	0.434778	0.965	0.782	6.22152e-93	0	CCT3
BCLAF1	6.5209e-97	0.478308	0.912	0.683	1.20141e-92	0	BCLAF1
SHPRH	7.5419e-97	0.395216	0.626	0.32	1.38952e-92	0	SHPRH
CHML	1.17874e-96	0.357867	0.486	0.212	2.1717e-92	0	CHML
ZNF770	2.66593e-96	0.40317	0.654	0.347	4.9117e-92	0	ZNF770
ATXN7L3B	2.74991e-96	0.436387	0.786	0.49	5.06643e-92	0	ATXN7L3B
MT-ND4	3.82946e-96	0.380648	0.983	0.974	7.0554e-92	0	MT-ND4
WDR43	8.25625e-96	0.419709	0.714	0.398	1.52113e-91	0	WDR43
TMEM123	4.20171e-95	0.433462	0.773	0.46	7.74124e-91	0	TMEM123
NDUFB11	9.1293e-95	0.401559	0.979	0.899	1.68198e-90	0	NDUFB11
BSG	1.56415e-94	0.427068	0.96	0.856	2.88178e-90	0	BSG
RIF1	2.65441e-94	0.43023	0.742	0.419	4.89049e-90	0	RIF1
PGP	2.91685e-94	0.408651	0.625	0.329	5.37401e-90	0	PGP
TRIM24	4.45973e-94	0.370417	0.514	0.238	8.21661e-90	0	TRIM24
RMI2	9.32442e-94	0.332164	0.494	0.223	1.71793e-89	0	RMI2
TMSB15A	1.05001e-93	0.437538	0.95	0.686	1.93454e-89	0	TMSB15A
FAT1	1.65849e-93	0.47431	0.622	0.335	3.0556e-89	0	FAT1
GCC2	1.71019e-93	0.460028	0.756	0.459	3.15085e-89	0	GCC2
HAUS1	1.73155e-93	0.445618	0.833	0.547	3.19021e-89	0	HAUS1
HMGCR	2.75117e-93	0.410685	0.531	0.257	5.06876e-89	0	HMGCR
NOLC1	2.98234e-93	0.420561	0.745	0.44	5.49466e-89	0	NOLC1
IFT81	3.26457e-93	0.365231	0.546	0.258	6.01463e-89	0	IFT81
GNL3	5.3603e-93	0.470797	0.853	0.584	9.87581e-89	0	GNL3
G3BP2	9.85638e-93	0.422077	0.803	0.489	1.81594e-88	0	G3BP2
AL031058.1	1.25391e-92	0.314154	0.424	0.175	2.3102e-88	0	AL031058.1
PUM3	1.48811e-92	0.404377	0.683	0.379	2.74169e-88	0	PUM3
SELENOH	3.36241e-92	0.410799	0.97	0.855	6.1949e-88	0	SELENOH
RFC2	4.40219e-92	0.40286	0.662	0.367	8.1106e-88	0	RFC2
UQCR10	5.24223e-92	0.403807	0.974	0.857	9.65829e-88	0	UQCR10
ENY2	5.29873e-92	0.443327	0.961	0.82	9.76238e-88	0	ENY2
TANC1	6.37384e-92	0.367213	0.462	0.205	1.17432e-87	0	TANC1
APEX1	1.56892e-91	0.407181	0.968	0.832	2.89058e-87	0	APEX1
NAP1L4	2.5236e-91	0.435651	0.858	0.585	4.64948e-87	0	NAP1L4
IMPA2	3.35207e-91	0.348937	0.483	0.221	6.17585e-87	0	IMPA2
HMGN5	9.68061e-91	0.410543	0.695	0.388	1.78356e-86	0	HMGN5
POLD3	2.28341e-90	0.402085	0.575	0.288	4.20695e-86	0	POLD3
NDUFS6	1.16314e-89	0.429862	0.948	0.803	2.14296e-85	0	NDUFS6
NAP1L1	3.15951e-89	0.295371	0.999	0.992	5.82109e-85	0	NAP1L1
HOXB4	6.40796e-89	0.341072	0.425	0.178	1.1806e-84	0	HOXB4
C9orf116	1.02089e-88	0.285347	0.365	0.14	1.8809e-84	0	C9orf116
HOMER3	1.03877e-88	0.341784	0.581	0.292	1.91384e-84	0	HOMER3
PHF3	1.62392e-88	0.42843	0.742	0.448	2.99191e-84	0	PHF3
MINOS1	1.71016e-88	0.444036	0.95	0.779	3.1508e-84	0	MINOS1
PDIA6	1.86513e-88	0.42121	0.969	0.874	3.43632e-84	0	PDIA6
XRCC2	3.89997e-88	0.340251	0.425	0.184	7.18531e-84	0	XRCC2
DSC2	5.05654e-88	0.349464	0.408	0.171	9.31618e-84	0	DSC2
BAZ1A	5.29907e-88	0.441451	0.762	0.464	9.76301e-84	0	BAZ1A
HNRNPR	5.36383e-88	0.4027	0.986	0.845	9.88232e-84	0	HNRNPR
HNRNPK	7.75071e-88	0.336051	0.994	0.977	1.42799e-83	0	HNRNPK
SNRPG	8.58502e-88	0.415593	0.981	0.843	1.5817e-83	0	SNRPG
CUTA	8.79772e-88	0.378876	0.982	0.887	1.62089e-83	0	CUTA
WDR76	1.30007e-87	0.258836	0.32	0.111	2.39525e-83	0	WDR76
TFAM	4.87072e-87	0.391891	0.726	0.418	8.97382e-83	0	TFAM
BRCA1	6.84393e-87	0.376183	0.438	0.197	1.26093e-82	0	BRCA1
THRAP3	1.07687e-86	0.440375	0.918	0.69	1.98403e-82	0	THRAP3
C19orf48	1.43973e-86	0.439492	0.8	0.537	2.65257e-82	0	C19orf48
FAM213A	2.11822e-86	0.433773	0.85	0.58	3.90262e-82	0	FAM213A
BCL7C	3.22032e-86	0.416684	0.756	0.462	5.93311e-82	0	BCL7C
KIF2A	4.18611e-86	0.365422	0.686	0.387	7.71249e-82	0	KIF2A
BRD7	4.4261e-86	0.404648	0.796	0.481	8.15465e-82	0	BRD7
ATAD2	5.30401e-86	0.411	0.52	0.256	9.7721e-82	0	ATAD2
ILF3	1.01831e-85	0.420737	0.953	0.757	1.87614e-81	0	ILF3
PDCD5	1.99017e-85	0.409501	0.902	0.636	3.66669e-81	0	PDCD5
ZRANB2	3.52012e-85	0.454508	0.87	0.622	6.48547e-81	0	ZRANB2
NR6A1	3.77694e-85	0.301939	0.381	0.153	6.95864e-81	0	NR6A1
CLIC1	6.53747e-85	0.379565	0.979	0.856	1.20446e-80	0	CLIC1
GSTO1	1.39791e-84	0.398848	0.842	0.546	2.57551e-80	0	GSTO1
SMC6	2.48657e-84	0.414617	0.675	0.39	4.58126e-80	0	SMC6
DEK	2.59359e-84	0.413575	0.97	0.812	4.77842e-80	0	DEK
MRPS7	4.45098e-84	0.419488	0.791	0.499	8.20048e-80	0	MRPS7
PHB	5.06549e-84	0.411973	0.951	0.774	9.33266e-80	0	PHB
CHN1	1.12835e-83	0.364883	0.498	0.237	2.07888e-79	0	CHN1
HOTAIRM1	3.54329e-83	0.348429	0.445	0.196	6.52816e-79	0	HOTAIRM1
PRRX1	3.59363e-83	0.400646	0.94	0.636	6.62091e-79	0	PRRX1
CCT6A	4.68077e-83	0.414505	0.956	0.777	8.62385e-79	0	CCT6A
ABRACL	4.7131e-83	0.326392	0.676	0.372	8.68341e-79	0	ABRACL
EXOSC8	4.98655e-83	0.411183	0.794	0.483	9.18721e-79	0	EXOSC8
SMC1A	8.84127e-83	0.42979	0.782	0.502	1.62892e-78	0	SMC1A
NDUFA12	1.21733e-82	0.406257	0.903	0.672	2.2428e-78	0	NDUFA12
PMAIP1	1.2296e-82	0.451658	0.553	0.281	2.26542e-78	0	PMAIP1
CXXC5	1.24875e-82	0.403905	0.68	0.393	2.3007e-78	0	CXXC5
PSMB5	1.31166e-82	0.363304	0.986	0.905	2.4166e-78	0	PSMB5
EBP	1.32257e-82	0.415609	0.742	0.463	2.4367e-78	0	EBP
SPECC1	1.42899e-82	0.296068	0.41	0.175	2.63278e-78	0	SPECC1
PHF6	1.71625e-82	0.393619	0.717	0.418	3.16201e-78	0	PHF6
EIF3A	2.57347e-82	0.430529	0.925	0.718	4.74136e-78	0	EIF3A
TRAPPC6A	2.63696e-82	0.350665	0.55	0.281	4.85833e-78	0	TRAPPC6A
DNAJC12	3.94747e-82	0.287846	0.384	0.159	7.27282e-78	0	DNAJC12
CHCHD2	5.25867e-82	0.309187	0.995	0.981	9.68857e-78	0	CHCHD2
HTATSF1	5.67807e-82	0.42296	0.824	0.562	1.04613e-77	0	HTATSF1
MCM2	6.26618e-82	0.301451	0.525	0.257	1.15448e-77	0	MCM2
BRCA2	6.67707e-82	0.358106	0.455	0.209	1.23018e-77	0	BRCA2
DCBLD2	7.12772e-82	0.318457	0.486	0.23	1.31321e-77	0	DCBLD2
PA2G4	1.56392e-81	0.409946	0.937	0.733	2.88137e-77	0	PA2G4
PTGR1	1.60574e-81	0.387698	0.73	0.456	2.95842e-77	0	PTGR1
PRRX2	2.19194e-81	0.352133	0.518	0.255	4.03842e-77	0	PRRX2
HOXC6	4.38638e-81	0.293899	0.514	0.243	8.08147e-77	0	HOXC6
FABP5	5.10844e-81	0.414928	0.962	0.781	9.4118e-77	0	FABP5
SSB	6.56999e-81	0.402432	0.967	0.808	1.21045e-76	0	SSB
CISD1	9.93884e-81	0.365828	0.709	0.42	1.83113e-76	0	CISD1
ADH5	1.04118e-80	0.399048	0.911	0.702	1.91826e-76	0	ADH5
DNAJC21	1.93071e-80	0.335686	0.565	0.292	3.55714e-76	0	DNAJC21
PCDH7	1.00633e-79	0.342347	0.523	0.258	1.85407e-75	0	PCDH7
HNRNPF	4.77893e-79	0.422636	0.919	0.752	8.80471e-75	0	HNRNPF
NOP56	6.4304e-79	0.397612	0.88	0.596	1.18474e-74	0	NOP56
ESCO1	7.0311e-79	0.253958	0.35	0.137	1.29541e-74	0	ESCO1
OSBPL1A	8.04562e-79	0.376314	0.607	0.333	1.48233e-74	0	OSBPL1A
HOXA6	9.6142e-79	0.310434	0.411	0.182	1.77132e-74	0	HOXA6
KPNB1	1.19016e-78	0.426038	0.884	0.652	2.19275e-74	0	KPNB1
CLNS1A	1.52498e-78	0.389345	0.914	0.723	2.80963e-74	0	CLNS1A
SLF1	1.74433e-78	0.351658	0.582	0.313	3.21375e-74	0	SLF1
ATP1B3	2.3214e-78	0.398343	0.79	0.513	4.27694e-74	0	ATP1B3
USP1	2.3371e-78	0.415339	0.783	0.505	4.30587e-74	0	USP1
RFC4	2.87e-78	0.366768	0.61	0.342	5.2877e-74	0	RFC4
FAM89A	2.99776e-78	0.251844	0.354	0.142	5.52308e-74	0	FAM89A
TMEM88	4.57638e-78	0.257457	0.367	0.147	8.43152e-74	0	TMEM88
NT5DC2	4.62809e-78	0.378035	0.724	0.432	8.52679e-74	0	NT5DC2
SCAF11	4.95121e-78	0.41489	0.865	0.603	9.12211e-74	0	SCAF11
HOXB7	5.72964e-78	0.27872	0.378	0.159	1.05563e-73	0	HOXB7
DIXDC1	7.26541e-78	0.34045	0.535	0.276	1.33858e-73	0	DIXDC1
PLEKHA8	7.629e-78	0.295348	0.431	0.196	1.40557e-73	0	PLEKHA8
IL17RD	9.50993e-78	0.300515	0.405	0.178	1.75211e-73	0	IL17RD
KNOP1	1.32969e-77	0.406342	0.809	0.529	2.44983e-73	0	KNOP1
ENAH	1.39034e-77	0.400511	0.819	0.527	2.56156e-73	0	ENAH
PSMA7	1.42983e-77	0.365352	0.978	0.901	2.63432e-73	0	PSMA7
NDUFB9	2.61674e-77	0.381869	0.949	0.785	4.82107e-73	0	NDUFB9
BMS1	2.62165e-77	0.360195	0.604	0.338	4.83013e-73	0	BMS1
PPAT	3.25146e-77	0.360069	0.595	0.328	5.99049e-73	0	PPAT
DNAJC9	4.21723e-77	0.381059	0.748	0.457	7.76983e-73	0	DNAJC9
LSM3	6.92127e-77	0.402309	0.929	0.724	1.27517e-72	0	LSM3
PRPF40A	1.15934e-76	0.407346	0.89	0.664	2.13596e-72	0	PRPF40A
GPC3	1.20873e-76	0.351476	0.976	0.871	2.22696e-72	0	GPC3
FAP	1.22681e-76	0.331046	0.563	0.285	2.26028e-72	0	FAP
LINC00665	1.33287e-76	0.321427	0.489	0.242	2.45568e-72	0	LINC00665
MRPL11	1.8494e-76	0.405466	0.878	0.665	3.40734e-72	0	MRPL11
KDM2B	1.86013e-76	0.298476	0.491	0.236	3.4271e-72	0	KDM2B
DDX3Y	2.10123e-76	0.27422	0.365	0.153	3.8713e-72	0	DDX3Y
LIMD2	3.6669e-76	0.349337	0.676	0.393	6.75589e-72	0	LIMD2
ITPR2	7.46677e-76	0.304901	0.351	0.142	1.37568e-71	0	ITPR2
TCEA1	1.09006e-75	0.39881	0.833	0.556	2.00833e-71	0	TCEA1
ATP5MC1	4.38486e-75	0.415435	0.907	0.689	8.07867e-71	0	ATP5MC1
RBBP8	4.4689e-75	0.276019	0.355	0.148	8.2335e-71	0	RBBP8
FUBP1	6.14752e-75	0.385324	0.858	0.589	1.13262e-70	0	FUBP1
TAF15	6.20327e-75	0.369283	0.659	0.385	1.14289e-70	0	TAF15
ACIN1	1.10291e-74	0.375636	0.764	0.473	2.032e-70	0	ACIN1
SLBP	1.80333e-74	0.415928	0.7	0.446	3.32245e-70	0	SLBP
RSPO2	2.03033e-74	0.26465	0.348	0.139	3.74069e-70	0	RSPO2
CBX5	2.45414e-74	0.389537	0.931	0.736	4.52151e-70	0	CBX5
TPM2	2.73412e-74	0.322215	0.967	0.801	5.03735e-70	0	TPM2
COTL1	3.29966e-74	0.315949	0.822	0.546	6.0793e-70	0	COTL1
CCT8	5.44748e-74	0.365263	0.956	0.832	1.00364e-69	0	CCT8
CRNDE	5.78237e-74	0.315196	0.529	0.27	1.06534e-69	0	CRNDE
NOP10	7.7812e-74	0.36721	0.959	0.809	1.43361e-69	0	NOP10
HMGB3	1.23579e-73	0.331557	0.941	0.655	2.27682e-69	0	HMGB3
KLHL23	1.79675e-73	0.371157	0.657	0.382	3.31034e-69	0	KLHL23
MAP2K2	1.99191e-73	0.347928	0.644	0.371	3.66989e-69	0	MAP2K2
CCDC58	2.23436e-73	0.329676	0.577	0.314	4.11658e-69	0	CCDC58
TPR	2.46807e-73	0.392347	0.937	0.73	4.54717e-69	0	TPR
NDUFA13	2.58714e-73	0.324235	0.983	0.931	4.76654e-69	0	NDUFA13
TFDP2	6.38458e-73	0.384857	0.806	0.553	1.17629e-68	0	TFDP2
DPPA4	8.59771e-73	0.282258	0.348	0.146	1.58404e-68	0	DPPA4
CCDC138	9.95377e-73	0.280485	0.42	0.193	1.83388e-68	0	CCDC138
PDIA3	1.44697e-72	0.392374	0.962	0.844	2.66589e-68	0	PDIA3
GTF3C6	6.0225e-72	0.38929	0.876	0.646	1.10959e-67	0	GTF3C6
PKN2	6.51974e-72	0.356561	0.713	0.426	1.2012e-67	0	PKN2
NSD1	9.45973e-72	0.373597	0.709	0.439	1.74286e-67	0	NSD1
XRN2	1.00064e-71	0.399768	0.886	0.661	1.84359e-67	0	XRN2
TET1	1.15575e-71	0.341311	0.703	0.419	2.12935e-67	0	TET1
FARP1	1.66039e-71	0.391487	0.785	0.52	3.0591e-67	0	FARP1
MSI2	2.01719e-71	0.340694	0.535	0.288	3.71647e-67	0	MSI2
FBL	2.72213e-71	0.379523	0.951	0.797	5.01526e-67	0	FBL
RRM1	4.41989e-71	0.354397	0.708	0.42	8.1432e-67	0	RRM1
IPO7	6.01357e-71	0.337245	0.625	0.36	1.10794e-66	0	IPO7
WDR54	6.55346e-71	0.323982	0.603	0.338	1.20741e-66	0	WDR54
MYO1B	6.82412e-71	0.310892	0.542	0.287	1.25728e-66	0	MYO1B
CD81	9.52271e-71	0.32981	0.652	0.375	1.75446e-66	0	CD81
RUVBL1	1.18401e-70	0.37255	0.707	0.445	2.18141e-66	0	RUVBL1
PRRC2C	1.40322e-70	0.371061	0.94	0.766	2.58529e-66	0	PRRC2C
AC004540.2	1.42617e-70	0.256622	0.303	0.118	2.62758e-66	0	AC004540.2
SETD2	6.47891e-70	0.339841	0.557	0.304	1.19367e-65	0	SETD2
ANKRD26	9.87346e-70	0.340063	0.523	0.279	1.81909e-65	0	ANKRD26
TYMS	1.19717e-69	0.32491	0.806	0.495	2.20566e-65	0	TYMS
FKBP5	1.30496e-69	0.259073	0.36	0.156	2.40427e-65	0	FKBP5
GJA1	1.55519e-69	0.400375	0.787	0.52	2.86527e-65	0	GJA1
HSD17B7	2.52733e-69	0.287126	0.369	0.165	4.65635e-65	0	HSD17B7
UQCRH	2.54917e-69	0.260102	0.995	0.98	4.69658e-65	0	UQCRH
EIF4B	3.26344e-69	0.384813	0.934	0.784	6.01256e-65	0	EIF4B
HEBP2	4.47112e-69	0.376454	0.77	0.503	8.23759e-65	0	HEBP2
POMP	8.01721e-69	0.324666	0.962	0.856	1.47709e-64	0	POMP
TCF12	8.08956e-69	0.350926	0.706	0.435	1.49042e-64	0	TCF12
PSMB6	1.00144e-68	0.366055	0.932	0.766	1.84505e-64	0	PSMB6
PTPN13	1.15435e-68	0.28052	0.381	0.173	2.12678e-64	0	PTPN13
LRPPRC	2.93309e-68	0.331243	0.577	0.321	5.40392e-64	0	LRPPRC
SLC25A13	4.40954e-68	0.299504	0.495	0.256	8.12414e-64	0	SLC25A13
SMARCD1	4.87234e-68	0.331226	0.64	0.369	8.9768e-64	0	SMARCD1
IMP3	7.28625e-68	0.357835	0.721	0.458	1.34242e-63	0	IMP3
GPATCH4	7.82262e-68	0.346526	0.628	0.363	1.44124e-63	0	GPATCH4
CEP290	5.28646e-67	0.334649	0.586	0.327	9.73978e-63	0	CEP290
HSBP1	5.47977e-67	0.333954	0.98	0.895	1.00959e-62	0	HSBP1
PPP1CA	5.53295e-67	0.354766	0.892	0.671	1.01939e-62	0	PPP1CA
BCAT1	7.26617e-67	0.304447	0.667	0.384	1.33872e-62	0	BCAT1
TIPIN	1.32389e-66	0.250573	0.373	0.169	2.43914e-62	0	TIPIN
BAZ2B	1.4641e-66	0.34755	0.571	0.322	2.69746e-62	0	BAZ2B
ASCC3	1.57993e-66	0.300463	0.474	0.244	2.91087e-62	0	ASCC3
CEP350	1.94547e-66	0.330155	0.546	0.299	3.58433e-62	0	CEP350
RNF219	3.61377e-66	0.303754	0.507	0.267	6.65802e-62	0	RNF219
NES	6.92877e-66	0.275608	0.64	0.367	1.27656e-61	0	NES
BMP7	9.76617e-66	0.282135	0.491	0.25	1.79932e-61	0	BMP7
HACD3	1.11039e-65	0.395212	0.88	0.664	2.04578e-61	0	HACD3
BAG1	2.02832e-65	0.350788	0.699	0.443	3.73697e-61	0	BAG1
PIBF1	2.06865e-65	0.292815	0.498	0.258	3.81128e-61	0	PIBF1
TMX1	2.07964e-65	0.327144	0.561	0.319	3.83153e-61	0	TMX1
EXOSC4	2.42081e-65	0.287796	0.501	0.268	4.46009e-61	0	EXOSC4
RMI1	3.84978e-65	0.267491	0.388	0.182	7.09284e-61	0	RMI1
UBE2I	3.88747e-65	0.343425	0.95	0.823	7.16227e-61	0	UBE2I
IDI1	4.79319e-65	0.39044	0.735	0.472	8.83097e-61	0	IDI1
SSRP1	5.54528e-65	0.384659	0.87	0.652	1.02166e-60	0	SSRP1
METTL9	7.76412e-65	0.358177	0.936	0.801	1.43046e-60	0	METTL9
EEF1E1	8.40083e-65	0.335018	0.785	0.507	1.54777e-60	0	EEF1E1
GOLGB1	9.27319e-65	0.387763	0.663	0.409	1.70849e-60	0	GOLGB1
CENPH	1.57819e-64	0.324856	0.613	0.357	2.90766e-60	0	CENPH
LARS	1.76502e-64	0.360346	0.785	0.524	3.25188e-60	0	LARS
PSMB3	1.88993e-64	0.353226	0.937	0.765	3.482e-60	0	PSMB3
SRP9	4.15376e-64	0.3334	0.97	0.875	7.6529e-60	0	SRP9
GCSH	5.05687e-64	0.376897	0.86	0.618	9.31677e-60	0	GCSH
ICE1	5.16421e-64	0.290048	0.489	0.256	9.51454e-60	0	ICE1
PMS1	6.13517e-64	0.295041	0.5	0.267	1.13034e-59	0	PMS1
PRELID1	6.87157e-64	0.357369	0.941	0.762	1.26602e-59	0	PRELID1
TCTEX1D2	9.53508e-64	0.314123	0.568	0.328	1.75674e-59	0	TCTEX1D2
PSMA4	1.04585e-63	0.330139	0.965	0.859	1.92687e-59	0	PSMA4
NUDCD1	1.1451e-63	0.280353	0.466	0.241	2.10974e-59	0	NUDCD1
EZH2	1.46515e-63	0.347507	0.709	0.43	2.6994e-59	0	EZH2
SNRPC	1.79415e-63	0.352694	0.938	0.766	3.30554e-59	0	SNRPC
WDHD1	6.41975e-63	0.253004	0.393	0.186	1.18277e-58	0	WDHD1
GOLM1	7.86963e-63	0.344575	0.711	0.447	1.4499e-58	0	GOLM1
SOD1	8.84583e-63	0.321562	0.965	0.895	1.62976e-58	0	SOD1
USP53	1.04263e-62	0.258978	0.288	0.116	1.92095e-58	0	USP53
SF3A3	1.89333e-62	0.339683	0.756	0.495	3.48826e-58	0	SF3A3
HDDC2	2.16863e-62	0.351996	0.829	0.596	3.99548e-58	0	HDDC2
SEM1	2.71069e-62	0.29529	0.984	0.916	4.99418e-58	0	SEM1
LEF1	3.33463e-62	0.268646	0.489	0.254	6.14373e-58	0	LEF1
HOXB5	3.66946e-62	0.250022	0.344	0.152	6.76062e-58	0	HOXB5
GABPB1-AS1	4.8317e-62	0.386922	0.734	0.475	8.90192e-58	0	GABPB1-AS1
ORC6	6.98897e-62	0.338222	0.596	0.343	1.28765e-57	0	ORC6
TPM3	7.7056e-62	0.321618	0.9	0.71	1.41968e-57	0	TPM3
SMS	7.84661e-62	0.351126	0.882	0.651	1.44566e-57	0	SMS
SMCHD1	1.65123e-61	0.326207	0.61	0.363	3.04223e-57	0	SMCHD1
EPRS	1.83378e-61	0.332854	0.704	0.445	3.37855e-57	0	EPRS
RSL1D1	2.01509e-61	0.328612	0.969	0.851	3.7126e-57	0	RSL1D1
GMPS	2.07838e-61	0.334757	0.713	0.463	3.82922e-57	0	GMPS
CCND1	3.1725e-61	0.344173	0.882	0.656	5.84502e-57	0	CCND1
AKR1B1	3.44578e-61	0.354678	0.878	0.649	6.34851e-57	0	AKR1B1
CCDC47	4.19096e-61	0.304392	0.624	0.363	7.72143e-57	0	CCDC47
NDUFAB1	6.08694e-61	0.32839	0.943	0.793	1.12146e-56	0	NDUFAB1
SRM	6.44294e-61	0.343925	0.85	0.607	1.18705e-56	0	SRM
ACP1	1.33424e-60	0.330415	0.924	0.765	2.4582e-56	0	ACP1
MIA3	1.58456e-60	0.315896	0.539	0.304	2.9194e-56	0	MIA3
ZNF43	1.61736e-60	0.252495	0.398	0.192	2.97983e-56	0	ZNF43
SPEN	1.72098e-60	0.293916	0.488	0.261	3.17074e-56	0	SPEN
IFT57	2.04086e-60	0.332835	0.674	0.426	3.76007e-56	0	IFT57
WASF1	2.23721e-60	0.260846	0.498	0.267	4.12184e-56	0	WASF1
FAM136A	2.42314e-60	0.309104	0.685	0.429	4.46439e-56	0	FAM136A
SAAL1	2.73668e-60	0.280739	0.508	0.282	5.04205e-56	0	SAAL1
NUDC	4.23152e-60	0.341822	0.915	0.719	7.79615e-56	0	NUDC
MT-CO1	8.05264e-60	0.293214	0.993	0.983	1.48362e-55	0	MT-CO1
ATF7IP	8.17934e-60	0.288285	0.495	0.269	1.50696e-55	0	ATF7IP
SYNCRIP	9.06139e-60	0.346875	0.872	0.646	1.66947e-55	0	SYNCRIP
DNPH1	1.32557e-59	0.331098	0.731	0.478	2.44224e-55	0	DNPH1
N4BP2	1.49608e-59	0.29475	0.536	0.3	2.75638e-55	0	N4BP2
DKC1	1.50749e-59	0.331001	0.735	0.478	2.77741e-55	0	DKC1
ANP32A	1.65106e-59	0.346565	0.922	0.755	3.04192e-55	0	ANP32A
LMNB1	2.72222e-59	0.310457	0.752	0.466	5.01541e-55	0	LMNB1
SLC1A5	3.38643e-59	0.272739	0.452	0.24	6.23917e-55	0	SLC1A5
NDUFB8	3.85077e-59	0.336038	0.947	0.821	7.09466e-55	0	NDUFB8
ANP32B	5.96054e-59	0.310606	0.98	0.886	1.09817e-54	0	ANP32B
ILF2	6.61246e-59	0.317525	0.977	0.87	1.21828e-54	0	ILF2
STOML2	6.62825e-59	0.329889	0.911	0.737	1.22119e-54	0	STOML2
CUL3	6.75559e-59	0.2806	0.543	0.31	1.24465e-54	0	CUL3
PPIF	7.73861e-59	0.306076	0.555	0.328	1.42576e-54	0	PPIF
DDX46	1.469e-58	0.350863	0.896	0.699	2.70648e-54	0	DDX46
PPM1G	1.91764e-58	0.350797	0.867	0.666	3.53307e-54	0	PPM1G
YWHAQ	3.29638e-58	0.296596	0.98	0.919	6.07324e-54	0	YWHAQ
OSBPL8	4.27556e-58	0.308025	0.658	0.413	7.8773e-54	0	OSBPL8
EHMT1	5.65772e-58	0.283053	0.574	0.325	1.04238e-53	0	EHMT1
CHD4	7.46363e-58	0.344784	0.853	0.616	1.3751e-53	0	CHD4
RBFA	8.28753e-58	0.2785	0.484	0.267	1.52689e-53	0	RBFA
DNAJA1	9.02158e-58	0.303507	0.97	0.816	1.66214e-53	0	DNAJA1
EXOSC5	9.29575e-58	0.289575	0.559	0.325	1.71265e-53	0	EXOSC5
UQCRC1	1.08596e-57	0.349901	0.822	0.595	2.00077e-53	0	UQCRC1
TGS1	1.75304e-57	0.303702	0.584	0.347	3.22979e-53	0	TGS1
PGRMC1	2.78447e-57	0.323483	0.947	0.81	5.1301e-53	0	PGRMC1
CTDSPL2	3.26641e-57	0.301094	0.529	0.305	6.01803e-53	0	CTDSPL2
RFC1	3.54574e-57	0.350216	0.787	0.537	6.53268e-53	0	RFC1
KIAA1109	3.82409e-57	0.276104	0.402	0.204	7.0455e-53	0	KIAA1109
HAUS6	4.11948e-57	0.2667	0.441	0.232	7.58972e-53	0	HAUS6
YEATS4	4.91619e-57	0.302216	0.525	0.302	9.05758e-53	0	YEATS4
NHP2	4.99882e-57	0.35294	0.941	0.791	9.20982e-53	0	NHP2
MYO10	5.33617e-57	0.268393	0.514	0.287	9.83137e-53	0	MYO10
MTR	5.63041e-57	0.250688	0.397	0.199	1.03735e-52	0	MTR
NUDT5	8.54104e-57	0.316223	0.785	0.534	1.5736e-52	0	NUDT5
PLS3	1.01799e-56	0.315574	0.708	0.458	1.87554e-52	0	PLS3
SFPQ	1.10025e-56	0.295737	0.964	0.851	2.0271e-52	0	SFPQ
PSMA3	1.12784e-56	0.330516	0.87	0.647	2.07794e-52	0	PSMA3
WNK3	1.13279e-56	0.256796	0.442	0.231	2.08705e-52	0	WNK3
GLRX3	1.60197e-56	0.315229	0.82	0.58	2.95146e-52	0	GLRX3
DHCR7	1.80265e-56	0.269167	0.43	0.225	3.3212e-52	0	DHCR7
FUS	2.07926e-56	0.304616	0.98	0.908	3.83082e-52	0	FUS
DICER1	2.24864e-56	0.314889	0.605	0.365	4.14289e-52	0	DICER1
LMAN1	3.21864e-56	0.335205	0.833	0.586	5.93002e-52	0	LMAN1
TXNRD1	3.99699e-56	0.26885	0.479	0.262	7.36406e-52	0	TXNRD1
BZW2	4.85906e-56	0.331291	0.848	0.616	8.95234e-52	0	BZW2
NOP14	4.95733e-56	0.266457	0.419	0.218	9.13339e-52	0	NOP14
BRI3	5.07027e-56	0.282216	0.721	0.474	9.34146e-52	0	BRI3
MESD	5.20982e-56	0.343338	0.821	0.586	9.59856e-52	0	MESD
IPO5	1.13475e-55	0.32212	0.715	0.487	2.09067e-51	0	IPO5
TMEM14C	1.83168e-55	0.31679	0.911	0.729	3.37468e-51	0	TMEM14C
PRPF4B	1.98326e-55	0.331382	0.807	0.561	3.65396e-51	0	PRPF4B
SLC16A1	2.21595e-55	0.301538	0.622	0.372	4.08266e-51	0	SLC16A1
QSER1	3.79836e-55	0.262224	0.519	0.291	6.9981e-51	0	QSER1
HSPA4	8.26084e-55	0.301902	0.653	0.408	1.52198e-50	0	HSPA4
GLRX5	8.55393e-55	0.285087	0.8	0.547	1.57598e-50	0	GLRX5
MACF1	1.2489e-54	0.283302	0.645	0.396	2.30098e-50	0	MACF1
MRPL15	1.34724e-54	0.309841	0.751	0.507	2.48215e-50	0	MRPL15
ATIC	2.40832e-54	0.313643	0.664	0.428	4.43709e-50	0	ATIC
MPHOSPH10	3.02627e-54	0.315946	0.715	0.476	5.57561e-50	0	MPHOSPH10
USP10	3.65915e-54	0.280002	0.602	0.362	6.74161e-50	0	USP10
RABEP1	3.71696e-54	0.26334	0.526	0.302	6.84813e-50	0	RABEP1
TM9SF3	4.60213e-54	0.301355	0.614	0.38	8.47897e-50	0	TM9SF3
POLE3	4.92986e-54	0.286263	0.63	0.383	9.08278e-50	0	POLE3
EBNA1BP2	5.72638e-54	0.298903	0.655	0.424	1.05503e-49	0	EBNA1BP2
SUZ12	6.14912e-54	0.28041	0.526	0.303	1.13291e-49	0	SUZ12
SRRM1	1.04491e-53	0.338157	0.951	0.81	1.92514e-49	0	SRRM1
MYH10	1.59087e-53	0.330122	0.823	0.59	2.93103e-49	0	MYH10
MSMO1	1.90168e-53	0.314243	0.677	0.443	3.50365e-49	0	MSMO1
COPRS	1.93872e-53	0.302034	0.709	0.465	3.5719e-49	0	COPRS
TOMM40	1.96117e-53	0.309867	0.762	0.516	3.61326e-49	0	TOMM40
LSM7	2.52568e-53	0.297588	0.971	0.891	4.65332e-49	0	LSM7
NDUFB6	2.79046e-53	0.331054	0.887	0.699	5.14114e-49	0	NDUFB6
FADS2	3.07536e-53	0.275823	0.493	0.277	5.66604e-49	0	FADS2
DERA	3.2754e-53	0.255739	0.473	0.261	6.0346e-49	0	DERA
CCT7	3.53562e-53	0.31707	0.903	0.715	6.51403e-49	0	CCT7
PBRM1	4.47028e-53	0.301275	0.683	0.434	8.23605e-49	0	PBRM1
TPI1	6.23194e-53	0.278162	0.996	0.969	1.14817e-48	0	TPI1
NOP58	6.33162e-53	0.310524	0.776	0.529	1.16654e-48	0	NOP58
TCERG1	6.80357e-53	0.309776	0.7	0.456	1.25349e-48	0	TCERG1
CEP170	6.8512e-53	0.261632	0.616	0.37	1.26226e-48	0	CEP170
PSMB2	7.43486e-53	0.313774	0.92	0.775	1.3698e-48	0	PSMB2
BLM	1.04487e-52	0.251736	0.393	0.201	1.92507e-48	0	BLM
UBE2N	1.53551e-52	0.317538	0.879	0.678	2.82903e-48	0	UBE2N
XRCC6	2.29744e-52	0.307399	0.944	0.803	4.2328e-48	0	XRCC6
BPTF	3.64087e-52	0.348271	0.785	0.549	6.70794e-48	0	BPTF
SEPT11	4.15959e-52	0.274906	0.905	0.703	7.66363e-48	0	SEPT11
XPO1	4.88512e-52	0.311428	0.764	0.524	9.00035e-48	0	XPO1
ATRX	5.33356e-52	0.342663	0.89	0.71	9.82654e-48	0	ATRX
MSRB2	5.46011e-52	0.294581	0.643	0.408	1.00597e-47	0	MSRB2
TMEM14B	7.12031e-52	0.306963	0.795	0.562	1.31185e-47	0	TMEM14B
MTIF2	8.0252e-52	0.255743	0.371	0.188	1.47856e-47	0	MTIF2
ARL3	1.0212e-51	0.31769	0.767	0.543	1.88146e-47	0	ARL3
NOL8	1.21433e-51	0.26543	0.512	0.292	2.23729e-47	0	NOL8
HLA-A	1.73584e-51	0.272219	0.767	0.514	3.1981e-47	0	HLA-A
MT-ATP6	2.31898e-51	0.271191	0.989	0.97	4.2725e-47	0	MT-ATP6
GALNT1	2.32319e-51	0.250807	0.496	0.282	4.28024e-47	0	GALNT1
SORD	3.29535e-51	0.265702	0.517	0.301	6.07134e-47	0	SORD
PHF14	9.38266e-51	0.317326	0.921	0.773	1.72866e-46	0	PHF14
SNRPA1	1.29643e-50	0.318438	0.771	0.525	2.38855e-46	0	SNRPA1
DARS	2.88246e-50	0.305837	0.755	0.524	5.31065e-46	0	DARS
BRIX1	3.4923e-50	0.302817	0.755	0.506	6.43421e-46	0	BRIX1
COX6A1	4.07609e-50	0.277184	0.976	0.932	7.5098e-46	0	COX6A1
MRPL3	4.10816e-50	0.310206	0.838	0.619	7.56888e-46	0	MRPL3
ERICH1	7.2888e-50	0.27124	0.523	0.307	1.34289e-45	0	ERICH1
NOC3L	8.50527e-50	0.253756	0.544	0.314	1.56701e-45	0	NOC3L
DDR2	8.85991e-50	0.256708	0.647	0.401	1.63235e-45	0	DDR2
ALG8	8.95753e-50	0.257486	0.568	0.338	1.65034e-45	0	ALG8
DCAF13	1.09896e-49	0.276354	0.735	0.488	2.02472e-45	0	DCAF13
YWHAB	2.13712e-49	0.292781	0.944	0.807	3.93743e-45	0	YWHAB
CEBPZ	2.79403e-49	0.298335	0.722	0.481	5.14771e-45	0	CEBPZ
CSTF3	2.96698e-49	0.290364	0.592	0.369	5.46636e-45	0	CSTF3
KHDRBS1	3.00822e-49	0.268898	0.98	0.9	5.54234e-45	0	KHDRBS1
ZC3H14	5.95028e-49	0.257969	0.471	0.268	1.09628e-44	0	ZC3H14
EMC6	7.56366e-49	0.273764	0.745	0.497	1.39353e-44	0	EMC6
PPP1R14B	1.13926e-48	0.251426	0.571	0.339	2.09898e-44	0	PPP1R14B
H2AFV	1.53841e-48	0.284254	0.941	0.762	2.83437e-44	0	H2AFV
EIF4G1	1.56821e-48	0.297643	0.643	0.411	2.88928e-44	0	EIF4G1
DAD1	2.03664e-48	0.29222	0.945	0.839	3.7523e-44	0	DAD1
NDUFA7	2.19791e-48	0.268231	0.697	0.457	4.04943e-44	0	NDUFA7
G3BP1	2.54447e-48	0.309273	0.787	0.554	4.68793e-44	0	G3BP1
MT-ND2	5.23978e-48	0.288738	0.975	0.955	9.65377e-44	0	MT-ND2
NDUFA6	5.54884e-48	0.309927	0.929	0.787	1.02232e-43	0	NDUFA6
DDX18	7.63742e-48	0.299631	0.874	0.666	1.40712e-43	0	DDX18
CDC123	7.66619e-48	0.285495	0.784	0.545	1.41242e-43	0	CDC123
THOC7	9.07107e-48	0.284951	0.705	0.479	1.67125e-43	0	THOC7
PSIP1	1.0087e-47	0.293381	0.938	0.76	1.85844e-43	0	PSIP1
NDUFB3	1.02868e-47	0.30564	0.866	0.661	1.89524e-43	0	NDUFB3
TIMM8B	1.38341e-47	0.301504	0.913	0.748	2.5488e-43	0	TIMM8B
BCCIP	1.53071e-47	0.291606	0.646	0.421	2.82017e-43	0	BCCIP
NDUFA8	1.99641e-47	0.29486	0.798	0.57	3.67818e-43	0	NDUFA8
PIH1D1	2.02688e-47	0.280516	0.676	0.447	3.73432e-43	0	PIH1D1
CBX1	3.61173e-47	0.281857	0.962	0.853	6.65426e-43	0	CBX1
SENP6	8.21377e-47	0.263422	0.584	0.366	1.5133e-42	0	SENP6
UPF3B	9.6994e-47	0.287186	0.635	0.413	1.78702e-42	0	UPF3B
KCNQ2	1.32241e-46	0.259732	0.606	0.38	2.4364e-42	0	KCNQ2
SMARCE1	1.42566e-46	0.258017	0.678	0.43	2.62663e-42	0	SMARCE1
TSPAN6	1.97005e-46	0.268496	0.778	0.552	3.62963e-42	0	TSPAN6
CCAR1	2.6933e-46	0.287735	0.76	0.524	4.96214e-42	0	CCAR1
CISD2	3.08843e-46	0.255954	0.658	0.432	5.69013e-42	0	CISD2
ARL6IP6	3.11727e-46	0.254495	0.541	0.327	5.74325e-42	0	ARL6IP6
PPA1	3.65136e-46	0.311517	0.862	0.665	6.72727e-42	0	PPA1
ITSN1	5.62774e-46	0.264319	0.609	0.378	1.03685e-41	0	ITSN1
ZFR	6.40618e-46	0.278274	0.694	0.467	1.18027e-41	0	ZFR
RPA2	1.14994e-45	0.294979	0.662	0.445	2.11866e-41	0	RPA2
PSMA2	1.22085e-45	0.26541	0.964	0.879	2.24929e-41	0	PSMA2
MRPL50	1.33514e-45	0.25255	0.628	0.4	2.45986e-41	0	MRPL50
DAZAP1	1.49739e-45	0.254576	0.634	0.404	2.7588e-41	0	DAZAP1
TMEM237	2.17144e-45	0.268008	0.566	0.354	4.00066e-41	0	TMEM237
SAE1	3.46112e-45	0.287152	0.803	0.567	6.37677e-41	0	SAE1
RERE	5.52104e-45	0.288327	0.683	0.463	1.0172e-40	0	RERE
LUC7L3	6.07696e-45	0.288699	0.941	0.805	1.11962e-40	0	LUC7L3
DNAJC15	6.16247e-45	0.286079	0.788	0.567	1.13537e-40	0	DNAJC15
GNPDA1	7.20702e-45	0.267619	0.649	0.432	1.32782e-40	0	GNPDA1
ZNF462	8.86195e-45	0.258442	0.558	0.341	1.63273e-40	0	ZNF462
PRDX4	1.21088e-44	0.311639	0.895	0.747	2.23093e-40	0	PRDX4
MTCH2	1.52669e-44	0.271554	0.728	0.502	2.81277e-40	0	MTCH2
TECR	1.66766e-44	0.298386	0.831	0.632	3.07249e-40	0	TECR
TRMT11	2.63735e-44	0.257079	0.474	0.279	4.85906e-40	0	TRMT11
POP7	5.10117e-44	0.267224	0.662	0.444	9.3984e-40	0	POP7
HPF1	1.06481e-43	0.274529	0.73	0.514	1.96181e-39	0	HPF1
BDP1	2.10388e-43	0.292959	0.699	0.481	3.87619e-39	0	BDP1
EWSR1	2.767e-43	0.28373	0.843	0.624	5.09792e-39	0	EWSR1
SNRNP200	2.83871e-43	0.256416	0.625	0.401	5.23004e-39	0	SNRNP200
ANAPC15	3.86014e-43	0.252046	0.544	0.337	7.11192e-39	0	ANAPC15
MRPS18A	4.26767e-43	0.273271	0.607	0.398	7.86275e-39	0	MRPS18A
MRPL13	5.03926e-43	0.269557	0.77	0.535	9.28433e-39	0	MRPL13
ABCE1	1.02688e-42	0.290673	0.718	0.506	1.89193e-38	0	ABCE1
CDK4	1.17655e-42	0.26936	0.95	0.803	2.16768e-38	0	CDK4
CDC5L	1.25593e-42	0.27879	0.735	0.514	2.31392e-38	0	CDC5L
NIFK	1.67412e-42	0.267148	0.737	0.505	3.0844e-38	0	NIFK
BAX	1.71826e-42	0.289818	0.768	0.551	3.16572e-38	0	BAX
MAP4K4	1.78393e-42	0.264128	0.623	0.406	3.28672e-38	0	MAP4K4
XPC	1.82382e-42	0.252791	0.498	0.302	3.3602e-38	0	XPC
PMF1	2.07442e-42	0.282212	0.75	0.53	3.82192e-38	0	PMF1
STAG2	2.50212e-42	0.261622	0.589	0.385	4.60991e-38	0	STAG2
LIMA1	2.93404e-42	0.286608	0.669	0.442	5.40567e-38	0	LIMA1
CTBP2	3.3233e-42	0.256194	0.657	0.436	6.12285e-38	0	CTBP2
GLOD4	3.5525e-42	0.260557	0.738	0.512	6.54513e-38	0	GLOD4
TMPO	4.29141e-42	0.257684	0.794	0.568	7.90649e-38	0	TMPO
SF3B1	6.19925e-42	0.276879	0.913	0.753	1.14215e-37	0	SF3B1
CD320	1.27951e-41	0.253816	0.662	0.444	2.35738e-37	0	CD320
MLEC	1.97154e-41	0.286279	0.809	0.61	3.63237e-37	0	MLEC
TRMT10C	4.05715e-41	0.252361	0.676	0.456	7.47489e-37	0	TRMT10C
FKBP4	4.86319e-41	0.271264	0.706	0.488	8.95995e-37	0	FKBP4
DDX1	8.09777e-41	0.270565	0.826	0.614	1.49193e-36	0	DDX1
NDUFB4	1.32632e-40	0.269032	0.945	0.839	2.44361e-36	0	NDUFB4
PSME2	1.79596e-40	0.26787	0.742	0.538	3.30888e-36	0	PSME2
RBM26	1.83735e-40	0.251421	0.631	0.414	3.38514e-36	0	RBM26
ECHS1	3.87466e-40	0.27417	0.814	0.61	7.13868e-36	0	ECHS1
PSMD4	6.14864e-40	0.280897	0.869	0.702	1.13283e-35	0	PSMD4
MT-ND5	6.8485e-40	0.285344	0.957	0.861	1.26177e-35	0	MT-ND5
SRSF10	9.71349e-40	0.25387	0.929	0.785	1.78961e-35	0	SRSF10
IMMT	1.15261e-39	0.263034	0.687	0.471	2.12357e-35	0	IMMT
NME4	2.72901e-39	0.261695	0.965	0.855	5.02794e-35	0	NME4
SOX11	5.26903e-39	0.257259	0.784	0.569	9.70766e-35	0	SOX11
LDHA	9.08083e-39	0.341173	0.983	0.925	1.67305e-34	0	LDHA
BCAS2	1.04771e-38	0.258636	0.702	0.494	1.9303e-34	0	BCAS2
PSMC5	2.7614e-38	0.258526	0.874	0.686	5.08761e-34	0	PSMC5
ABCF1	3.42032e-38	0.256061	0.745	0.522	6.3016e-34	0	ABCF1
ZNF292	4.1756e-38	0.268117	0.751	0.539	7.69312e-34	0	ZNF292
NSD3	4.50951e-38	0.259945	0.842	0.644	8.30832e-34	0	NSD3
CCNB1IP1	1.39342e-37	0.261319	0.83	0.64	2.56724e-33	0	CCNB1IP1
BCAP31	1.53357e-37	0.268841	0.745	0.55	2.82544e-33	0	BCAP31
HSPA9	1.33875e-36	0.256534	0.817	0.606	2.4665e-32	0	HSPA9
NIPBL	1.51234e-36	0.256628	0.659	0.452	2.78634e-32	0	NIPBL
UQCC2	1.91763e-35	0.252365	0.83	0.621	3.53305e-31	0	UQCC2
HSP90B1	5.62721e-35	0.261196	0.966	0.874	1.03676e-30	0	HSP90B1
SLTM	4.24834e-34	0.258946	0.803	0.601	7.82714e-30	0	SLTM
GTF2I	8.59862e-34	0.272285	0.842	0.686	1.58421e-29	0	GTF2I
RPN2	9.2103e-34	0.259674	0.854	0.674	1.69691e-29	0	RPN2
OGN	0	2.10417	0.846	0.205	0	1	OGN
ASPN	0	2.08413	0.558	0.092	0	1	ASPN
CRABP1	0	2.08294	0.802	0.258	0	1	CRABP1
DCN	0	2.08141	0.702	0.159	0	1	DCN
COL1A1	0	1.78291	0.993	0.476	0	1	COL1A1
COL1A2	0	1.59555	0.989	0.589	0	1	COL1A2
COL3A1	0	1.53375	0.964	0.617	0	1	COL3A1
SPARC	0	1.43274	0.986	0.651	0	1	SPARC
LGALS1	2.61076e-301	1.43412	0.996	0.698	4.81006e-297	1	LGALS1
PTN	1.45246e-299	1.8399	0.974	0.67	2.676e-295	1	PTN
PLP1	5.99806e-285	0.728948	0.338	0.034	1.10508e-280	1	PLP1
ISLR	7.63506e-273	1.18119	0.728	0.249	1.40668e-268	1	ISLR
NFIB	3.01422e-270	1.21108	0.923	0.446	5.55339e-266	1	NFIB
POSTN	3.40441e-269	2.09381	0.61	0.168	6.27228e-265	1	POSTN
NFIA	1.04716e-260	1.17778	0.789	0.281	1.92928e-256	1	NFIA
VIM	8.53138e-260	1.34114	0.996	0.847	1.57182e-255	1	VIM
MALAT1	6.56737e-259	1.04139	1	0.981	1.20997e-254	1	MALAT1
ACTG1	1.39422e-242	0.708531	1	0.99	2.56871e-238	1	ACTG1
ITM2A	2.67787e-242	1.94107	0.732	0.29	4.93371e-238	1	ITM2A
COL6A2	2.54287e-233	1.10606	0.91	0.597	4.68498e-229	1	COL6A2
EBF1	2.80028e-228	0.975236	0.598	0.174	5.15924e-224	1	EBF1
SPARCL1	3.0279e-224	0.9228	0.303	0.038	5.5786e-220	1	SPARCL1
CXCL12	3.61634e-223	1.93913	0.711	0.334	6.66274e-219	1	CXCL12
NUPR1	5.43662e-217	0.626334	0.294	0.036	1.00164e-212	1	NUPR1
FCGRT	4.34534e-214	0.911936	0.763	0.321	8.00585e-210	1	FCGRT
EGFL6	2.23157e-213	1.06182	0.338	0.053	4.11144e-209	1	EGFL6
XIST	8.11951e-213	0.961672	0.842	0.358	1.49594e-208	1	XIST
FSTL1	1.17154e-210	1.08308	0.916	0.653	2.15845e-206	1	FSTL1
EEF1A1	1.11341e-209	0.522257	1	1	2.05136e-205	1	EEF1A1
TPT1	1.6374e-209	0.587247	1	0.999	3.01674e-205	1	TPT1
ITM2C	6.30596e-207	0.936626	0.973	0.859	1.16181e-202	1	ITM2C
INHBA	6.60903e-206	1.12381	0.448	0.103	1.21765e-201	1	INHBA
MFAP4	1.02542e-205	0.988728	0.825	0.405	1.88924e-201	1	MFAP4
IGFBP4	2.08743e-203	1.10315	0.806	0.453	3.84588e-199	1	IGFBP4
PLD3	7.75265e-203	0.933546	0.913	0.618	1.42835e-198	1	PLD3
EBF2	1.82031e-202	0.880392	0.466	0.125	3.35374e-198	1	EBF2
MEST	1.66719e-201	0.988563	0.989	0.879	3.07163e-197	1	MEST
HIC1	5.00061e-201	0.654945	0.348	0.061	9.21313e-197	1	HIC1
MEG3	3.73708e-192	0.911566	0.93	0.452	6.88519e-188	1	MEG3
TXNIP	9.94143e-182	1.04071	0.608	0.256	1.83161e-177	1	TXNIP
IL11RA	1.68604e-180	0.968399	0.819	0.463	3.10636e-176	1	IL11RA
TSHZ2	1.47179e-175	1.33549	0.767	0.514	2.71162e-171	1	TSHZ2
MEOX1	3.46001e-173	0.725818	0.323	0.063	6.37473e-169	1	MEOX1
RPS11	3.63172e-170	0.461682	1	0.999	6.69108e-166	1	RPS11
RPS26	1.7088e-169	0.59827	1	0.996	3.14829e-165	1	RPS26
TMEM59L	3.51079e-169	0.698817	0.401	0.104	6.46828e-165	1	TMEM59L
SIX1	7.90295e-167	0.960682	0.62	0.231	1.45604e-162	1	SIX1
COL5A2	1.16655e-166	0.934312	0.717	0.365	2.14926e-162	1	COL5A2
NDN	6.40319e-158	0.808577	0.881	0.727	1.17972e-153	1	NDN
ANGPTL1	1.9834e-157	0.649683	0.348	0.077	3.65421e-153	1	ANGPTL1
OLFML3	3.07222e-154	1.0617	0.717	0.415	5.66026e-150	1	OLFML3
OSR1	6.13372e-153	0.638553	0.353	0.082	1.13008e-148	1	OSR1
RPS27	5.25803e-152	0.384561	1	1	9.68739e-148	1	RPS27
MIR99AHG	1.1676e-151	0.981949	0.621	0.271	2.15119e-147	1	MIR99AHG
COL6A1	2.4083e-151	0.867306	0.777	0.494	4.43705e-147	1	COL6A1
CLU	2.47456e-151	0.9452	0.488	0.168	4.55913e-147	1	CLU
UBC	5.06887e-151	0.74479	0.979	0.909	9.33889e-147	1	UBC
CD99	1.38855e-150	0.750247	0.92	0.743	2.55826e-146	1	CD99
DKK2	1.45029e-149	0.816679	0.339	0.081	2.67202e-145	1	DKK2
AXL	1.57119e-149	0.727376	0.475	0.158	2.89476e-145	1	AXL
RUNX1T1	1.81411e-149	0.779576	0.639	0.272	3.34231e-145	1	RUNX1T1
LUM	4.52663e-148	1.49397	0.592	0.253	8.33986e-144	1	LUM
RPS4X	5.09347e-147	0.393077	0.999	0.999	9.3842e-143	1	RPS4X
SMOC2	1.01659e-146	0.898202	0.491	0.165	1.87296e-142	1	SMOC2
TUBB2B	1.20215e-145	1.04911	0.826	0.62	2.21485e-141	1	TUBB2B
EMP3	4.05701e-145	0.72967	0.828	0.496	7.47463e-141	1	EMP3
KCTD12	3.96036e-144	0.797503	0.561	0.229	7.29657e-140	1	KCTD12
CIRBP	3.70426e-140	0.609893	0.995	0.973	6.82473e-136	1	CIRBP
MYL6	5.81407e-136	0.465449	0.993	0.987	1.07118e-131	1	MYL6
GAS2	6.20924e-136	0.898886	0.797	0.496	1.14399e-131	1	GAS2
PAMR1	6.40605e-136	0.558531	0.278	0.057	1.18025e-131	1	PAMR1
COL12A1	8.65005e-134	0.660002	0.411	0.126	1.59368e-129	1	COL12A1
BOC	1.41283e-132	0.863186	0.652	0.35	2.603e-128	1	BOC
COL5A1	1.57672e-132	0.714202	0.53	0.211	2.90494e-128	1	COL5A1
ELN	9.53853e-130	0.562527	0.652	0.266	1.75738e-125	1	ELN
KCNQ1OT1	3.60369e-129	0.784073	0.954	0.818	6.63944e-125	1	KCNQ1OT1
PLAC9	1.30831e-128	0.734953	0.594	0.24	2.41043e-124	1	PLAC9
SERF2	2.74427e-127	0.482408	0.997	0.998	5.05605e-123	1	SERF2
RPS29	8.36846e-127	0.34566	1	0.999	1.5418e-122	1	RPS29
WSB1	1.65283e-126	0.727191	0.903	0.763	3.04517e-122	1	WSB1
DLK1	2.0025e-126	0.339887	0.639	0.253	3.68941e-122	1	DLK1
FLRT3	6.51133e-126	0.721962	0.406	0.134	1.19965e-121	1	FLRT3
LAPTM4A	8.0031e-126	0.608166	0.987	0.938	1.47449e-121	1	LAPTM4A
RPL39	1.85828e-125	0.344538	1	0.999	3.42369e-121	1	RPL39
CAVIN1	2.95403e-125	0.68632	0.512	0.198	5.4425e-121	1	CAVIN1
EEF2	6.36877e-125	0.473956	0.997	0.989	1.17338e-120	1	EEF2
COX7A1	9.97547e-125	0.604426	0.379	0.114	1.83788e-120	1	COX7A1
FBLN5	1.09128e-124	0.672211	0.457	0.159	2.01058e-120	1	FBLN5
ASS1	1.6707e-124	0.423349	0.252	0.049	3.07809e-120	1	ASS1
ANXA2	1.25615e-123	0.694075	0.83	0.468	2.31432e-119	1	ANXA2
TCF7L2	1.2267e-122	1.00744	0.66	0.414	2.26008e-118	1	TCF7L2
SSR2	1.70135e-121	0.548879	0.981	0.948	3.13457e-117	1	SSR2
SERPINF1	1.46905e-120	0.951368	0.673	0.438	2.70659e-116	1	SERPINF1
RGS10	2.54848e-120	0.795785	0.554	0.25	4.69531e-116	1	RGS10
EBF3	2.35131e-119	0.636657	0.445	0.167	4.33205e-115	1	EBF3
RPL37	3.28701e-118	0.335024	0.999	0.999	6.05598e-114	1	RPL37
NDFIP1	7.17627e-118	0.820873	0.782	0.593	1.32216e-113	1	NDFIP1
FIBIN	1.19247e-117	0.586917	0.614	0.246	2.197e-113	1	FIBIN
RPL30	5.18371e-117	0.31319	1	0.999	9.55047e-113	1	RPL30
MAGED2	2.10219e-116	0.623993	0.958	0.914	3.87308e-112	1	MAGED2
SHOX2	6.77261e-115	0.578294	0.294	0.075	1.24778e-110	1	SHOX2
NPDC1	1.02422e-111	0.547152	0.367	0.117	1.88703e-107	1	NPDC1
EFNB1	2.10672e-111	0.69252	0.476	0.205	3.88143e-107	1	EFNB1
SELENOM	1.11138e-109	0.638977	0.519	0.227	2.04761e-105	1	SELENOM
RPL28	4.68341e-109	0.297467	1	1	8.62872e-105	1	RPL28
ARF4	1.11646e-105	0.630748	0.889	0.794	2.05697e-101	1	ARF4
P4HB	8.04157e-105	0.646364	0.894	0.798	1.48158e-100	1	P4HB
SERPINH1	8.98261e-104	0.65748	0.926	0.856	1.65496e-99	1	SERPINH1
H3F3B	4.44582e-102	0.432344	1	0.998	8.19098e-98	1	H3F3B
MT-ND3	8.35971e-102	0.539845	0.989	0.954	1.54019e-97	1	MT-ND3
OLFML1	1.37043e-101	0.508016	0.325	0.099	2.52488e-97	1	OLFML1
HIST1H2AC	2.097e-101	0.779119	0.481	0.214	3.86351e-97	1	HIST1H2AC
TMSB10	4.077e-99	0.394884	0.998	0.989	7.51146e-95	1	TMSB10
MMP2	4.92698e-99	0.765364	0.742	0.586	9.07747e-95	1	MMP2
FMOD	2.32942e-98	0.501243	0.32	0.096	4.29173e-94	1	FMOD
MEOX2	4.49718e-98	0.839655	0.428	0.18	8.28561e-94	1	MEOX2
NTRK2	3.67641e-97	0.739244	0.338	0.114	6.77342e-93	1	NTRK2
LTBP4	4.25349e-97	0.638034	0.559	0.286	7.83662e-93	1	LTBP4
FN1	7.45021e-94	0.812741	0.592	0.364	1.37263e-89	1	FN1
OLFM2	1.42902e-93	0.481054	0.332	0.113	2.63282e-89	1	OLFM2
DOK5	1.69676e-93	0.525366	0.322	0.104	3.12611e-89	1	DOK5
EMILIN1	2.40275e-93	0.63137	0.676	0.429	4.42683e-89	1	EMILIN1
FAM43A	5.52363e-93	0.548418	0.286	0.087	1.01767e-88	1	FAM43A
MAP1B	7.79898e-93	0.754385	0.783	0.609	1.43688e-88	1	MAP1B
MAP1LC3A	1.65756e-92	0.524134	0.507	0.23	3.05388e-88	1	MAP1LC3A
TCEAL9	2.81721e-90	0.564336	0.909	0.823	5.19043e-86	1	TCEAL9
C1orf54	2.97046e-90	0.621229	0.444	0.203	5.47278e-86	1	C1orf54
LRRC17	5.2711e-89	0.892102	0.523	0.3	9.71147e-85	1	LRRC17
BICC1	6.50732e-89	0.480119	0.326	0.111	1.19891e-84	1	BICC1
NENF	9.36534e-89	0.62616	0.748	0.596	1.72547e-84	1	NENF
ZFHX4	2.4663e-83	0.723412	0.647	0.455	4.54391e-79	1	ZFHX4
EIF4A2	6.56046e-83	0.434926	0.97	0.943	1.2087e-78	1	EIF4A2
TBX15	1.53878e-82	0.607753	0.405	0.175	2.83505e-78	1	TBX15
NFIC	4.64445e-82	0.521002	0.435	0.195	8.55693e-78	1	NFIC
PLPP3	7.86773e-82	0.666442	0.458	0.224	1.44955e-77	1	PLPP3
CALR	1.03171e-81	0.589075	0.943	0.892	1.90081e-77	1	CALR
FXYD1	1.44983e-81	0.489579	0.373	0.147	2.67117e-77	1	FXYD1
CREB5	1.60243e-81	0.492345	0.509	0.229	2.95232e-77	1	CREB5
FKBP10	2.06718e-81	0.592068	0.776	0.654	3.80858e-77	1	FKBP10
MAGED1	3.65394e-81	0.583454	0.72	0.544	6.73203e-77	1	MAGED1
RTL8C	1.84131e-79	0.559712	0.688	0.472	3.39243e-75	1	RTL8C
SERINC2	2.52897e-79	0.550217	0.511	0.261	4.65938e-75	1	SERINC2
RPL38	4.02087e-79	0.296678	0.999	0.998	7.40805e-75	1	RPL38
JUN	7.78747e-79	0.639967	0.917	0.77	1.43476e-74	1	JUN
C1R	8.50898e-79	0.417158	0.326	0.117	1.5677e-74	1	C1R
EFEMP2	3.18394e-78	0.546521	0.595	0.37	5.86608e-74	1	EFEMP2
TGFB3	4.48556e-77	0.375337	0.284	0.093	8.2642e-73	1	TGFB3
RPL9	5.13366e-77	0.251336	1	0.999	9.45825e-73	1	RPL9
KDELR2	1.72234e-76	0.567555	0.847	0.779	3.17323e-72	1	KDELR2
SELENOP	1.06715e-75	0.739515	0.483	0.257	1.96611e-71	1	SELENOP
FLRT2	6.34716e-75	0.507185	0.378	0.161	1.1694e-70	1	FLRT2
FHL1	1.46328e-74	0.567883	0.592	0.346	2.69595e-70	1	FHL1
MFAP2	1.79471e-74	0.539932	0.904	0.825	3.30658e-70	1	MFAP2
CCDC80	2.52922e-74	0.713938	0.748	0.593	4.65983e-70	1	CCDC80
ACTB	2.62823e-74	0.37363	1	0.999	4.84226e-70	1	ACTB
KDELR1	5.4643e-74	0.496222	0.892	0.844	1.00674e-69	1	KDELR1
RBMS3	1.0185e-73	0.462147	0.386	0.166	1.87649e-69	1	RBMS3
SRPX	4.99117e-73	0.478696	0.285	0.1	9.19572e-69	1	SRPX
IGFBP5	5.52868e-73	0.840101	0.624	0.354	1.0186e-68	1	IGFBP5
HSPA1A	6.89502e-73	0.653192	0.735	0.539	1.27034e-68	1	HSPA1A
CDC42	2.99267e-72	0.52493	0.878	0.815	5.5137e-68	1	CDC42
KAZALD1	4.5063e-71	0.380895	0.272	0.093	8.30242e-67	1	KAZALD1
ZFP36L1	4.69059e-71	0.491307	0.906	0.828	8.64194e-67	1	ZFP36L1
ANXA6	1.17616e-70	0.533412	0.731	0.566	2.16695e-66	1	ANXA6
CBX6	2.01376e-70	0.528426	0.417	0.207	3.71016e-66	1	CBX6
PDGFRA	2.66518e-70	0.730539	0.654	0.48	4.91032e-66	1	PDGFRA
MDFI	1.00914e-69	0.538618	0.792	0.688	1.85923e-65	1	MDFI
NET1	1.20674e-69	0.672228	0.6	0.388	2.22329e-65	1	NET1
DKK3	7.85712e-69	0.387926	0.291	0.105	1.4476e-64	1	DKK3
GABARAP	1.77206e-68	0.435369	0.889	0.849	3.26484e-64	1	GABARAP
JUNB	8.72263e-68	0.662395	0.707	0.474	1.60706e-63	1	JUNB
FOS	1.32988e-66	0.563298	0.924	0.795	2.45018e-62	1	FOS
C6orf48	1.65899e-66	0.42978	0.9	0.854	3.05652e-62	1	C6orf48
SSPN	8.46021e-66	0.510664	0.393	0.187	1.55871e-61	1	SSPN
EPHX1	1.6136e-65	0.55358	0.37	0.179	2.97289e-61	1	EPHX1
CNN3	1.74654e-65	0.563691	0.904	0.895	3.21783e-61	1	CNN3
WIF1	3.53048e-65	0.554189	0.277	0.1	6.50455e-61	1	WIF1
LDB2	4.67211e-65	0.670371	0.574	0.393	8.60789e-61	1	LDB2
RND3	1.73631e-64	0.637546	0.499	0.296	3.19898e-60	1	RND3
RHOB	2.32926e-64	0.559929	0.619	0.389	4.29142e-60	1	RHOB
MXRA5	2.5961e-64	0.502164	0.377	0.177	4.78306e-60	1	MXRA5
NME3	4.08721e-64	0.504426	0.414	0.216	7.53027e-60	1	NME3
P3H4	8.72602e-64	0.55141	0.588	0.411	1.60768e-59	1	P3H4
RPS21	9.84075e-64	0.257736	0.998	0.998	1.81306e-59	1	RPS21
SEPT6	1.29215e-63	0.60049	0.776	0.671	2.38065e-59	1	SEPT6
AKAP12	1.80742e-63	0.858845	0.625	0.479	3.33e-59	1	AKAP12
RAMP2	2.74629e-63	0.262358	0.534	0.311	5.05977e-59	1	RAMP2
ZFP36	3.99148e-63	0.55962	0.479	0.243	7.3539e-59	1	ZFP36
TUBA1A	1.17976e-62	0.532166	0.967	0.957	2.17358e-58	1	TUBA1A
MYL12B	2.34439e-62	0.424143	0.891	0.85	4.31931e-58	1	MYL12B
LITAF	3.47668e-62	0.441624	0.594	0.334	6.40544e-58	1	LITAF
PRSS35	4.67205e-61	0.486536	0.389	0.175	8.60778e-57	1	PRSS35
LAMA4	4.99091e-61	0.486918	0.331	0.147	9.19525e-57	1	LAMA4
CA11	3.17749e-60	0.393662	0.252	0.093	5.85421e-56	1	CA11
CAPN6	1.34378e-59	0.548822	0.423	0.214	2.47579e-55	1	CAPN6
LMNA	3.73626e-59	0.456581	0.6	0.355	6.88368e-55	1	LMNA
S100A6	4.2346e-59	0.289399	0.752	0.551	7.80183e-55	1	S100A6
EIF1	3.7375e-58	0.27946	0.996	0.996	6.88598e-54	1	EIF1
PTPRD	9.54382e-58	0.560216	0.391	0.215	1.75835e-53	1	PTPRD
EHD2	1.12042e-57	0.332649	0.28	0.109	2.06427e-53	1	EHD2
PRSS23	3.03864e-57	0.629872	0.386	0.19	5.59839e-53	1	PRSS23
NR3C1	3.71682e-57	0.478456	0.412	0.216	6.84787e-53	1	NR3C1
CD164	3.83826e-57	0.472969	0.781	0.704	7.0716e-53	1	CD164
PPDPF	4.7297e-57	0.349892	0.941	0.943	8.71399e-53	1	PPDPF
TUBB2A	9.66843e-57	0.474739	0.448	0.243	1.78131e-52	1	TUBB2A
RSPO3	6.66894e-56	0.627512	0.338	0.156	1.22869e-51	1	RSPO3
CAPN1	8.28537e-55	0.401022	0.336	0.16	1.5265e-50	1	CAPN1
AHNAK	1.3105e-54	0.399233	0.378	0.191	2.41447e-50	1	AHNAK
SAT2	1.31855e-54	0.509167	0.637	0.495	2.4293e-50	1	SAT2
CALU	3.07051e-54	0.462673	0.852	0.784	5.65711e-50	1	CALU
RHOC	5.06254e-54	0.448963	0.781	0.686	9.32723e-50	1	RHOC
CPQ	7.15852e-54	0.38084	0.309	0.139	1.31889e-49	1	CPQ
TSC22D3	1.08965e-53	0.598533	0.607	0.455	2.00757e-49	1	TSC22D3
HSPA5	5.34408e-53	0.49376	0.917	0.881	9.84593e-49	1	HSPA5
ARF1	2.22945e-52	0.399961	0.91	0.877	4.10753e-48	1	ARF1
MGP	3.8193e-52	0.446791	0.397	0.188	7.03668e-48	1	MGP
PLOD1	3.91915e-52	0.457167	0.456	0.276	7.22064e-48	1	PLOD1
MMP14	4.68386e-52	0.4252	0.347	0.171	8.62955e-48	1	MMP14
NBL1	8.46112e-52	0.445956	0.329	0.155	1.55888e-47	1	NBL1
MYL9	1.01002e-51	0.437097	0.446	0.256	1.86087e-47	1	MYL9
ARMCX3	1.20985e-51	0.498635	0.652	0.521	2.22903e-47	1	ARMCX3
STAT3	1.24966e-51	0.478432	0.594	0.41	2.30238e-47	1	STAT3
SELENOW	6.97274e-51	0.432011	0.774	0.704	1.28466e-46	1	SELENOW
ARL6IP5	9.96531e-51	0.457878	0.674	0.534	1.83601e-46	1	ARL6IP5
KDELR3	1.66227e-50	0.349067	0.264	0.11	3.06257e-46	1	KDELR3
LHFPL6	1.81187e-50	0.439823	0.477	0.274	3.33819e-46	1	LHFPL6
VCAN	3.88067e-50	0.645954	0.794	0.724	7.14975e-46	1	VCAN
HIST2H2BE	7.72387e-50	0.464741	0.415	0.225	1.42305e-45	1	HIST2H2BE
ANTXR1	7.98981e-50	0.436729	0.361	0.198	1.47204e-45	1	ANTXR1
PCDH18	8.23534e-50	0.535145	0.471	0.291	1.51728e-45	1	PCDH18
DNAJB1	1.36947e-49	0.620258	0.675	0.559	2.52311e-45	1	DNAJB1
H1F0	2.17346e-49	0.48076	0.765	0.653	4.00439e-45	1	H1F0
CELF2	6.85215e-49	0.421497	0.328	0.156	1.26244e-44	1	CELF2
PPIB	2.09986e-48	0.399182	0.953	0.928	3.86878e-44	1	PPIB
CSAD	2.30188e-48	0.480755	0.364	0.202	4.24099e-44	1	CSAD
MXRA8	4.95613e-48	0.470682	0.513	0.335	9.13117e-44	1	MXRA8
PPIC	5.66227e-48	0.415445	0.329	0.157	1.04322e-43	1	PPIC
TGFB1I1	1.60312e-47	0.349549	0.37	0.184	2.95359e-43	1	TGFB1I1
TCEAL7	1.75662e-47	0.437859	0.605	0.436	3.2364e-43	1	TCEAL7
SVIL	4.16293e-47	0.567447	0.528	0.373	7.66978e-43	1	SVIL
SEC61G	4.37064e-47	0.339456	0.942	0.944	8.05247e-43	1	SEC61G
TIMP2	5.34462e-47	0.380176	0.347	0.18	9.84692e-43	1	TIMP2
VAMP2	1.47272e-46	0.462747	0.701	0.599	2.71333e-42	1	VAMP2
CD248	1.20764e-45	0.376036	0.301	0.147	2.22496e-41	1	CD248
CCDC8	1.85758e-45	0.397409	0.371	0.209	3.4224e-41	1	CCDC8
GLIPR2	3.10262e-45	0.452521	0.469	0.296	5.71627e-41	1	GLIPR2
MYADM	3.17001e-45	0.519696	0.591	0.441	5.84042e-41	1	MYADM
BMP1	3.77063e-45	0.370999	0.295	0.14	6.947e-41	1	BMP1
WASF2	5.34699e-45	0.415119	0.703	0.613	9.85129e-41	1	WASF2
OSR2	9.32342e-45	0.491303	0.345	0.168	1.71775e-40	1	OSR2
CNTFR	1.05118e-44	0.41033	0.256	0.117	1.9367e-40	1	CNTFR
EIF3F	1.80796e-44	0.293944	0.962	0.97	3.33099e-40	1	EIF3F
COMMD6	2.96906e-44	0.316282	0.963	0.957	5.47019e-40	1	COMMD6
DSTN	4.39533e-44	0.318754	0.912	0.87	8.09795e-40	1	DSTN
LY6E	1.10158e-43	0.492624	0.761	0.695	2.02955e-39	1	LY6E
HSPB1	1.27575e-43	0.27777	0.89	0.822	2.35044e-39	1	HSPB1
CDO1	2.14876e-43	0.458612	0.355	0.2	3.95887e-39	1	CDO1
ANGPTL2	3.01658e-43	0.540742	0.371	0.208	5.55774e-39	1	ANGPTL2
CXCL14	8.51045e-43	1.13556	0.256	0.117	1.56797e-38	1	CXCL14
CPE	9.22422e-43	0.303544	0.697	0.528	1.69947e-38	1	CPE
COL6A3	1.57975e-42	0.500197	0.4	0.245	2.91053e-38	1	COL6A3
SPRY1	1.69036e-42	0.658038	0.603	0.491	3.11432e-38	1	SPRY1
GPC4	2.91592e-42	0.393159	0.288	0.135	5.37228e-38	1	GPC4
SSBP2	3.33971e-42	0.469417	0.554	0.411	6.15309e-38	1	SSBP2
CERCAM	8.44123e-42	0.323632	0.278	0.131	1.55521e-37	1	CERCAM
MRFAP1	2.04541e-41	0.330113	0.89	0.871	3.76846e-37	1	MRFAP1
HEBP1	2.25624e-41	0.419732	0.503	0.355	4.1569e-37	1	HEBP1
CNRIP1	3.61826e-41	0.39132	0.332	0.187	6.66628e-37	1	CNRIP1
SMARCA2	3.62778e-41	0.40066	0.349	0.197	6.68383e-37	1	SMARCA2
CD276	1.19039e-40	0.415196	0.474	0.331	2.19317e-36	1	CD276
CD63	2.04339e-40	0.332804	0.985	0.954	3.76473e-36	1	CD63
NREP	2.07815e-40	0.378369	0.843	0.806	3.82879e-36	1	NREP
HSPA12B	4.4509e-40	0.345591	0.292	0.148	8.20033e-36	1	HSPA12B
SNX3	4.98896e-40	0.363097	0.816	0.809	9.19166e-36	1	SNX3
MPPED2	1.03893e-39	0.419273	0.386	0.222	1.91412e-35	1	MPPED2
EMC10	1.08451e-39	0.427501	0.635	0.525	1.9981e-35	1	EMC10
IGFBP6	1.16205e-39	0.298398	0.31	0.159	2.14096e-35	1	IGFBP6
RCN3	1.26404e-39	0.318232	0.278	0.134	2.32887e-35	1	RCN3
TGFBI	1.90184e-39	0.268013	0.647	0.494	3.50395e-35	1	TGFBI
RASL11B	4.5157e-39	0.594003	0.455	0.314	8.31972e-35	1	RASL11B
ROR1	4.70934e-39	0.441372	0.349	0.207	8.67649e-35	1	ROR1
SEC61A1	9.26474e-39	0.426161	0.464	0.323	1.70694e-34	1	SEC61A1
HIF3A	1.80736e-38	0.342889	0.285	0.141	3.32988e-34	1	HIF3A
SNHG8	4.30245e-38	0.39933	0.791	0.761	7.92684e-34	1	SNHG8
TCF25	5.02827e-38	0.408526	0.732	0.681	9.26408e-34	1	TCF25
DAB2	1.23871e-37	0.535915	0.5	0.366	2.28221e-33	1	DAB2
ASGR1	1.25798e-37	0.309725	0.265	0.13	2.31771e-33	1	ASGR1
CCNI	7.96926e-37	0.285291	0.953	0.949	1.46826e-32	1	CCNI
P3H3	8.0324e-37	0.369232	0.341	0.197	1.47989e-32	1	P3H3
ATP6AP2	8.77744e-37	0.412997	0.582	0.474	1.61716e-32	1	ATP6AP2
NOVA1	1.36996e-36	0.55198	0.479	0.356	2.52401e-32	1	NOVA1
DNAJB2	1.71932e-36	0.350912	0.342	0.196	3.16768e-32	1	DNAJB2
MAP1A	1.72183e-36	0.349689	0.258	0.129	3.1723e-32	1	MAP1A
RAB11B	2.20024e-36	0.391027	0.688	0.617	4.05372e-32	1	RAB11B
SFRP11	2.67298e-36	0.687536	0.587	0.466	4.9247e-32	1	SFRP1
TERF2IP	3.41381e-36	0.409319	0.684	0.623	6.2896e-32	1	TERF2IP
DUSP1	3.85394e-36	0.417943	0.727	0.598	7.10049e-32	1	DUSP1
RABAC1	9.53243e-36	0.383143	0.739	0.674	1.75626e-31	1	RABAC1
GCHFR	1.56648e-35	0.395595	0.35	0.211	2.88608e-31	1	GCHFR
CLTB	2.77788e-35	0.381018	0.474	0.345	5.11797e-31	1	CLTB
CD44	2.83126e-35	0.289844	0.252	0.114	5.21631e-31	1	CD44
SRGAP1	3.71727e-35	0.395022	0.324	0.187	6.8487e-31	1	SRGAP1
SUB1	5.19847e-35	0.335754	0.957	0.96	9.57766e-31	1	SUB1
SPINT2	6.71545e-35	0.421226	0.458	0.306	1.23725e-30	1	SPINT2
CNPY4	6.97075e-35	0.350117	0.36	0.218	1.28429e-30	1	CNPY4
RRBP1	1.0516e-34	0.394005	0.707	0.636	1.93747e-30	1	RRBP1
FSCN1	2.38724e-34	0.38766	0.861	0.844	4.39825e-30	1	FSCN1
RNF24	3.00947e-34	0.465547	0.47	0.346	5.54464e-30	1	RNF24
GNB2	3.39124e-34	0.343916	0.686	0.613	6.24801e-30	1	GNB2
SRGAP3	3.45349e-34	0.393055	0.318	0.186	6.36271e-30	1	SRGAP3
BAD	3.74813e-34	0.393731	0.507	0.393	6.90555e-30	1	BAD
PDLIM7	5.38967e-34	0.458614	0.641	0.579	9.92993e-30	1	PDLIM7
GSTM5	7.90087e-34	0.356476	0.315	0.175	1.45566e-29	1	GSTM5
SIRT2	1.22334e-33	0.329562	0.345	0.202	2.25387e-29	1	SIRT2
EPS8	1.46473e-32	0.375096	0.31	0.179	2.69862e-28	1	EPS8
PGM1	1.57218e-32	0.392011	0.431	0.294	2.89659e-28	1	PGM1
HTRA1	1.87713e-32	0.511445	0.31	0.18	3.45843e-28	1	HTRA1
TP53I3	3.36661e-32	0.422979	0.456	0.34	6.20265e-28	1	TP53I3
LRP1	5.14068e-32	0.360638	0.313	0.186	9.4712e-28	1	LRP1
FAM114A1	5.27664e-32	0.334011	0.316	0.183	9.72169e-28	1	FAM114A1
RGS3	8.51423e-32	0.315065	0.488	0.334	1.56866e-27	1	RGS3
TMEM263	1.21564e-31	0.352552	0.434	0.297	2.23969e-27	1	TMEM263
EIF3E	1.51311e-31	0.254883	0.994	0.988	2.78775e-27	1	EIF3E
PRKAR1B	3.22669e-31	0.321533	0.278	0.155	5.94484e-27	1	PRKAR1B
LOXL2	3.31806e-31	0.411717	0.373	0.241	6.1132e-27	1	LOXL2
SH3BGRL	3.71462e-31	0.341937	0.739	0.702	6.84381e-27	1	SH3BGRL
TMED2	5.50934e-31	0.335371	0.756	0.718	1.01504e-26	1	TMED2
TTC3	1.17445e-30	0.31385	0.845	0.821	2.16382e-26	1	TTC3
CD200	1.76509e-30	0.343634	0.283	0.163	3.252e-26	1	CD200
THRA	3.17799e-30	0.337231	0.31	0.187	5.85513e-26	1	THRA
PCGF2	3.6582e-30	0.385408	0.437	0.314	6.73986e-26	1	PCGF2
SNHG7	4.71906e-30	0.368506	0.648	0.569	8.6944e-26	1	SNHG7
FGFR1	4.99791e-30	0.331125	0.718	0.653	9.20815e-26	1	FGFR1
GADD45B	5.87245e-30	0.303952	0.457	0.29	1.08194e-25	1	GADD45B
ARMCX2	5.87886e-30	0.348107	0.452	0.321	1.08312e-25	1	ARMCX2
FBLN2	7.05874e-30	0.309037	0.323	0.187	1.3005e-25	1	FBLN2
STOM	8.09734e-30	0.338458	0.344	0.212	1.49185e-25	1	STOM
TMEM43	8.25393e-30	0.343239	0.351	0.227	1.5207e-25	1	TMEM43
PPP1R15A	1.61333e-29	0.439781	0.644	0.562	2.97239e-25	1	PPP1R15A
SOX4	1.92718e-29	0.324361	0.961	0.934	3.55063e-25	1	SOX4
SMARCD3	5.19313e-29	0.323323	0.336	0.208	9.56783e-25	1	SMARCD3
P3H1	5.23171e-29	0.352363	0.438	0.313	9.6389e-25	1	P3H1
CAMLG	8.87771e-29	0.326032	0.74	0.7	1.63563e-24	1	CAMLG
HES1	8.98482e-29	0.650893	0.518	0.411	1.65536e-24	1	HES1
SETBP1	1.46354e-28	0.331085	0.313	0.19	2.69643e-24	1	SETBP1
HERPUD1	2.75329e-28	0.392794	0.517	0.406	5.07266e-24	1	HERPUD1
PSAP	2.98653e-28	0.341352	0.745	0.713	5.50239e-24	1	PSAP
ESD	3.89724e-28	0.292543	0.832	0.817	7.18027e-24	1	ESD
ATF4	1.0169e-27	0.348511	0.753	0.732	1.87354e-23	1	ATF4
SOSTDC1	1.08842e-27	0.363733	0.34	0.2	2.00531e-23	1	SOSTDC1
LRP10	1.20794e-27	0.319439	0.292	0.173	2.22552e-23	1	LRP10
SYCE1L	2.04079e-27	0.396435	0.258	0.151	3.75995e-23	1	SYCE1L
ANXA5	2.1398e-27	0.325023	0.709	0.655	3.94237e-23	1	ANXA5
HSPA1B	2.37999e-27	0.320262	0.616	0.5	4.3849e-23	1	HSPA1B
OXA1L	2.5666e-27	0.329671	0.671	0.618	4.7287e-23	1	OXA1L
TIMP1	3.27765e-27	0.336313	0.763	0.741	6.03874e-23	1	TIMP1
CRELD1	3.2794e-27	0.341928	0.347	0.226	6.04197e-23	1	CRELD1
XXYLT1	3.28595e-27	0.369513	0.465	0.36	6.05403e-23	1	XXYLT1
C7orf50	3.57369e-27	0.353133	0.609	0.546	6.58416e-23	1	C7orf50
NDUFB1	4.19595e-27	0.314531	0.783	0.774	7.73061e-23	1	NDUFB1
ZSCAN18	4.69873e-27	0.389322	0.477	0.377	8.65693e-23	1	ZSCAN18
BTG1	1.27217e-26	0.329643	0.884	0.865	2.34384e-22	1	BTG1
IRF1	1.66533e-26	0.319139	0.295	0.172	3.0682e-22	1	IRF1
LRIG3	2.03479e-26	0.257848	0.28	0.157	3.7489e-22	1	LRIG3
MAB21L1	2.4114e-26	0.37408	0.277	0.164	4.44276e-22	1	MAB21L1
ZYX	2.58366e-26	0.335737	0.42	0.3	4.76014e-22	1	ZYX
SYF2	5.78851e-26	0.317197	0.756	0.73	1.06648e-21	1	SYF2
C19orf70	6.79729e-26	0.379916	0.587	0.536	1.25233e-21	1	C19orf70
AAK1	1.24915e-25	0.318866	0.37	0.249	2.30143e-21	1	AAK1
GSDMD	2.53632e-25	0.261749	0.261	0.15	4.67291e-21	1	GSDMD
EGR1	3.36923e-25	0.359656	0.627	0.507	6.20748e-21	1	EGR1
VPS28	6.40108e-25	0.326073	0.72	0.701	1.17933e-20	1	VPS28
MLLT11	6.6921e-25	0.350066	0.682	0.638	1.23295e-20	1	MLLT11
NEXN	7.48502e-25	0.286893	0.258	0.148	1.37904e-20	1	NEXN
TUSC3	8.00374e-25	0.357041	0.594	0.536	1.47461e-20	1	TUSC3
PDLIM2	1.34335e-24	0.330868	0.427	0.311	2.47498e-20	1	PDLIM2
SVBP	1.41688e-24	0.331534	0.635	0.596	2.61047e-20	1	SVBP
RCBTB2	1.95213e-24	0.310614	0.327	0.211	3.59661e-20	1	RCBTB2
TRPS1	2.01687e-24	0.320939	0.332	0.215	3.71588e-20	1	TRPS1
TNFRSF1A	2.06125e-24	0.347113	0.385	0.277	3.79764e-20	1	TNFRSF1A
TPGS1	2.7485e-24	0.33382	0.42	0.318	5.06383e-20	1	TPGS1
C18orf32	3.30779e-24	0.330342	0.384	0.278	6.09427e-20	1	C18orf32
TAX1BP3	3.96316e-24	0.347912	0.598	0.542	7.30172e-20	1	TAX1BP3
ZFHX3	4.43001e-24	0.472087	0.44	0.351	8.16186e-20	1	ZFHX3
EFNA5	5.03468e-24	0.332598	0.398	0.28	9.2759e-20	1	EFNA5
TMEM119	6.27878e-24	0.312403	0.397	0.279	1.1568e-19	1	TMEM119
TRIB2	7.88593e-24	0.316105	0.352	0.241	1.4529e-19	1	TRIB2
PXDN	8.34471e-24	0.377894	0.492	0.396	1.53743e-19	1	PXDN
HLA-E	1.33656e-23	0.322972	0.357	0.236	2.46248e-19	1	HLA-E
ATP6V0E1	1.36776e-23	0.311784	0.714	0.694	2.51995e-19	1	ATP6V0E1
GPX7	1.38986e-23	0.345719	0.568	0.51	2.56068e-19	1	GPX7
TMEM59	1.42451e-23	0.302803	0.731	0.706	2.62451e-19	1	TMEM59
SDF2	1.56389e-23	0.344182	0.538	0.47	2.88132e-19	1	SDF2
GOLGA2	1.59702e-23	0.363975	0.397	0.297	2.94236e-19	1	GOLGA2
AEBP1	1.96646e-23	0.30152	0.297	0.191	3.623e-19	1	AEBP1
SORBS3	2.26487e-23	0.274543	0.344	0.231	4.17279e-19	1	SORBS3
TPM1	2.97538e-23	0.461357	0.717	0.675	5.48185e-19	1	TPM1
CFDP1	3.32743e-23	0.26864	0.853	0.853	6.13046e-19	1	CFDP1
C1QTNF4	3.75435e-23	0.36201	0.559	0.482	6.91701e-19	1	C1QTNF4
PPP3CA	4.3787e-23	0.381603	0.404	0.296	8.06732e-19	1	PPP3CA
CSTB	4.49777e-23	0.332592	0.697	0.669	8.2867e-19	1	CSTB
SHISA5	5.36309e-23	0.325846	0.437	0.342	9.88096e-19	1	SHISA5
AES	6.04845e-23	0.321859	0.433	0.329	1.11437e-18	1	AES
NOTCH2	8.17772e-23	0.301974	0.299	0.196	1.50666e-18	1	NOTCH2
GPX8	8.65864e-23	0.34866	0.616	0.568	1.59527e-18	1	GPX8
GSTM3	9.6783e-23	0.437736	0.495	0.421	1.78313e-18	1	GSTM3
SEC23A	1.32935e-22	0.308555	0.423	0.323	2.44919e-18	1	SEC23A
FKBP8	1.62554e-22	0.278635	0.756	0.746	2.99489e-18	1	FKBP8
AGPAT2	2.01224e-22	0.285443	0.283	0.178	3.70734e-18	1	AGPAT2
EPHB3	2.49317e-22	0.291471	0.319	0.21	4.59342e-18	1	EPHB3
GDI1	4.62758e-22	0.309733	0.374	0.272	8.52584e-18	1	GDI1
ATF6B	7.04533e-22	0.351906	0.401	0.305	1.29803e-17	1	ATF6B
TMEM9B	7.24485e-22	0.286393	0.302	0.199	1.33479e-17	1	TMEM9B
DDIT4	7.5365e-22	0.366518	0.66	0.586	1.38852e-17	1	DDIT4
APH1A	1.10054e-21	0.324106	0.588	0.532	2.02763e-17	1	APH1A
TM2D1	1.31639e-21	0.306878	0.389	0.287	2.42532e-17	1	TM2D1
SELENOF	1.81056e-21	0.297838	0.702	0.689	3.33577e-17	1	SELENOF
MTCH1	2.25015e-21	0.307683	0.744	0.75	4.14567e-17	1	MTCH1
NPC2	2.44909e-21	0.290548	0.616	0.561	4.51221e-17	1	NPC2
PTK7	2.61458e-21	0.29586	0.356	0.253	4.81711e-17	1	PTK7
PNRC1	6.97206e-21	0.256487	0.705	0.641	1.28453e-16	1	PNRC1
HOXA10	1.78801e-20	0.624309	0.534	0.454	3.29422e-16	1	HOXA10
SURF4	2.33944e-20	0.345826	0.551	0.49	4.31019e-16	1	SURF4
TSC22D4	2.35794e-20	0.261011	0.367	0.26	4.34428e-16	1	TSC22D4
LDOC1	4.41686e-20	0.343315	0.396	0.306	8.13762e-16	1	LDOC1
GAS1	4.92335e-20	0.26955	0.434	0.32	9.07077e-16	1	GAS1
SNHG18	5.17716e-20	0.275016	0.313	0.209	9.5384e-16	1	SNHG18
FAM3C	5.72402e-20	0.308265	0.482	0.404	1.05459e-15	1	FAM3C
CD59	5.92643e-20	0.313544	0.477	0.401	1.09188e-15	1	CD59
CHD3	7.14556e-20	0.320446	0.476	0.396	1.3165e-15	1	CHD3
RAB6A	8.30205e-20	0.305337	0.461	0.374	1.52957e-15	1	RAB6A
STX5	9.21648e-20	0.287537	0.37	0.271	1.69804e-15	1	STX5
RAB34	9.97408e-20	0.273232	0.762	0.764	1.83763e-15	1	RAB34
TMED4	1.09976e-19	0.322559	0.532	0.477	2.0262e-15	1	TMED4
SEC22B	1.54589e-19	0.30672	0.393	0.303	2.84815e-15	1	SEC22B
SEC62	1.73288e-19	0.277899	0.816	0.82	3.19267e-15	1	SEC62
CST3	1.7503e-19	0.320141	0.657	0.638	3.22476e-15	1	CST3
CHD9	1.75063e-19	0.329533	0.782	0.772	3.22536e-15	1	CHD9
KMT2E	1.77074e-19	0.29296	0.709	0.686	3.26241e-15	1	KMT2E
PRKAR1A	2.4037e-19	0.300074	0.58	0.529	4.42859e-15	1	PRKAR1A
GALK1	2.93051e-19	0.271013	0.309	0.21	5.39917e-15	1	GALK1
RCN1	3.20854e-19	0.320747	0.717	0.7	5.91142e-15	1	RCN1
CRTAP	3.43385e-19	0.289337	0.562	0.481	6.32653e-15	1	CRTAP
S100A4	3.68974e-19	0.250191	0.331	0.227	6.79798e-15	1	S100A4
ADD3	7.27076e-19	0.337481	0.502	0.431	1.33956e-14	1	ADD3
SERTAD1	9.81208e-19	0.327529	0.376	0.267	1.80778e-14	1	SERTAD1
HCFC1R1	9.88765e-19	0.288877	0.386	0.291	1.8217e-14	1	HCFC1R1
TMEM101	1.24691e-18	0.290519	0.425	0.343	2.2973e-14	1	TMEM101
SLC39A7	1.58912e-18	0.334706	0.478	0.416	2.9278e-14	1	SLC39A7
SNHG9	1.73481e-18	0.283729	0.41	0.313	3.19621e-14	1	SNHG9
VASN	1.99858e-18	0.255868	0.327	0.221	3.68219e-14	1	VASN
CTSD	2.72915e-18	0.260719	0.533	0.471	5.02819e-14	1	CTSD
SSR4	3.32356e-18	0.257785	0.866	0.876	6.12333e-14	1	SSR4
EXT2	3.4197e-18	0.280751	0.267	0.177	6.30046e-14	1	EXT2
PFN2	3.57286e-18	0.265795	0.803	0.811	6.58264e-14	1	PFN2
FOSB	3.64641e-18	0.309334	0.572	0.479	6.71814e-14	1	FOSB
SEC31A	3.7932e-18	0.333445	0.498	0.43	6.98858e-14	1	SEC31A
ZNF703	4.34673e-18	0.269285	0.269	0.174	8.00841e-14	1	ZNF703
MCRIP1	4.97848e-18	0.277912	0.641	0.624	9.17235e-14	1	MCRIP1
WLS	5.49447e-18	0.32388	0.575	0.521	1.0123e-13	1	WLS
RAB14	7.83242e-18	0.285663	0.469	0.4	1.44305e-13	1	RAB14
XBP1	8.73045e-18	0.339166	0.525	0.476	1.6085e-13	1	XBP1
RBFOX2	9.22182e-18	0.279117	0.708	0.682	1.69903e-13	1	RBFOX2
RAB2A	1.19948e-17	0.259691	0.716	0.706	2.20993e-13	1	RAB2A
BIN1	1.54067e-17	0.334902	0.47	0.406	2.83853e-13	1	BIN1
VGLL4	1.8017e-17	0.305129	0.531	0.48	3.31945e-13	1	VGLL4
EPHA4	1.99664e-17	0.303776	0.281	0.192	3.6786e-13	1	EPHA4
ALKBH7	3.0547e-17	0.288704	0.655	0.65	5.62798e-13	1	ALKBH7
DCTN2	3.52271e-17	0.259662	0.657	0.648	6.49024e-13	1	DCTN2
TMED10	3.76515e-17	0.306387	0.63	0.619	6.93691e-13	1	TMED10
CAPN2	4.68467e-17	0.287971	0.412	0.341	8.63104e-13	1	CAPN2
FBN2	5.06277e-17	0.305903	0.454	0.368	9.32765e-13	1	FBN2
SULF2	8.90974e-17	0.332228	0.437	0.36	1.64153e-12	1	SULF2
SNX17	9.31767e-17	0.276831	0.549	0.505	1.71669e-12	1	SNX17
MAGEH1	9.34786e-17	0.327098	0.461	0.401	1.72225e-12	1	MAGEH1
CMTM3	1.00519e-16	0.325117	0.517	0.475	1.85195e-12	1	CMTM3
RAB18	2.07587e-16	0.299853	0.462	0.396	3.82459e-12	1	RAB18
TMEM9	2.40888e-16	0.309283	0.509	0.46	4.43813e-12	1	TMEM9
BASP1	2.46724e-16	0.262542	0.744	0.727	4.54564e-12	1	BASP1
PITX1	2.49449e-16	0.595618	0.392	0.298	4.59584e-12	1	PITX1
EXOC7	5.49493e-16	0.267343	0.341	0.26	1.01239e-11	1	EXOC7
SDF4	7.84224e-16	0.285262	0.467	0.41	1.44486e-11	1	SDF4
LEPROT	8.44611e-16	0.324442	0.533	0.498	1.55611e-11	1	LEPROT
PRMT2	1.60105e-15	0.265547	0.423	0.351	2.94978e-11	1	PRMT2
FOXN3	1.93545e-15	0.310801	0.368	0.294	3.56588e-11	1	FOXN3
MBTPS1	2.11334e-15	0.26721	0.331	0.251	3.89362e-11	1	MBTPS1
GRAMD1A	2.64898e-15	0.297385	0.397	0.326	4.88048e-11	1	GRAMD1A
ZNF580	5.28111e-15	0.278365	0.436	0.371	9.72991e-11	1	ZNF580
USP11	6.14171e-15	0.30409	0.439	0.377	1.13155e-10	1	USP11
PLIN3	6.73779e-15	0.29571	0.476	0.429	1.24137e-10	1	PLIN3
ARL4D	9.25253e-15	0.259064	0.298	0.212	1.70469e-10	1	ARL4D
NPW	1.02438e-14	0.42139	0.333	0.257	1.88731e-10	1	NPW
AP2A2	1.32911e-14	0.253111	0.346	0.268	2.44876e-10	1	AP2A2
LIMCH1	1.90632e-14	0.339811	0.397	0.313	3.5122e-10	1	LIMCH1
YIPF5	2.27834e-14	0.302567	0.432	0.377	4.19761e-10	1	YIPF5
RNH1	2.46041e-14	0.27494	0.483	0.435	4.53305e-10	1	RNH1
MLF2	4.498e-14	0.263959	0.705	0.718	8.28712e-10	1	MLF2
LAMP1	8.76547e-14	0.254661	0.51	0.469	1.61495e-09	1	LAMP1
FRMD4A	1.58526e-13	0.362824	0.409	0.36	2.92067e-09	1	FRMD4A
YIPF3	1.68132e-13	0.258506	0.607	0.595	3.09767e-09	1	YIPF3
ARPC4	3.00712e-13	0.264178	0.53	0.492	5.54032e-09	1	ARPC4
TPBG	3.15235e-13	0.308925	0.48	0.428	5.80789e-09	1	TPBG
DNM3OS	3.56425e-13	0.253623	0.31	0.232	6.56678e-09	1	DNM3OS
CDC42EP4	3.6792e-13	0.263196	0.35	0.284	6.77856e-09	1	CDC42EP4
TBX3	8.87964e-13	0.304422	0.397	0.33	1.63598e-08	1	TBX3
RBPJ	1.48891e-12	0.29659	0.665	0.691	2.74317e-08	1	RBPJ
PGRMC11	1.61231e-12	0.269767	0.85	0.829	2.97052e-08	1	PGRMC1
GLT8D1	1.66566e-12	0.280834	0.418	0.372	3.06881e-08	1	GLT8D1
SERPINE2	2.66042e-12	0.581889	0.419	0.394	4.90156e-08	1	SERPINE2
CYB5R3	2.74429e-12	0.262555	0.543	0.531	5.05608e-08	1	CYB5R3
UCHL1	3.03777e-12	0.348997	0.512	0.475	5.59678e-08	1	UCHL1
ARMCX6	3.62612e-12	0.261719	0.489	0.449	6.68076e-08	1	ARMCX6
PRAF2	4.41911e-12	0.251489	0.48	0.442	8.14177e-08	1	PRAF2
CKAP4	4.8066e-12	0.278232	0.54	0.513	8.85568e-08	1	CKAP4
CITED2	5.9942e-12	0.306107	0.524	0.487	1.10437e-07	1	CITED2
ST5	1.12301e-11	0.281577	0.309	0.247	2.06904e-07	1	ST5
NUCB1	1.78455e-11	0.252718	0.511	0.487	3.28786e-07	1	NUCB1
THY1	2.0138e-11	0.395375	0.421	0.374	3.71022e-07	1	THY1
TCF4	2.90678e-11	0.321763	0.735	0.754	5.35546e-07	1	TCF4
DNAJB9	4.46611e-11	0.276859	0.326	0.261	8.22836e-07	1	DNAJB9
TMEM41A	1.57963e-10	0.256178	0.336	0.282	2.91032e-06	1	TMEM41A
ACADVL	4.61937e-10	0.279804	0.387	0.345	8.51072e-06	1	ACADVL
RNF2	9.99464e-10	0.251172	0.352	0.306	1.84141e-05	1	RNF2
NRBP1	3.32445e-09	0.260176	0.422	0.395	6.12497e-05	1	NRBP1
POR	2.19651e-08	0.260888	0.283	0.239	0.000404684	1	POR
TSPAN14	3.65187e-08	0.268983	0.301	0.26	0.00067282	1	TSPAN14
TAGLN2	5.42648e-07	0.257841	0.372	0.345	0.00999774	1	TAGLN2
SAR1A	1.17259e-06	0.283401	0.502	0.534	0.0216038	1	SAR1A
TCAF1	1.76262e-06	0.252233	0.415	0.402	0.0324746	1	TCAF1
HIST1H4C	0	2.75647	1	0.812	0	2	HIST1H4C
HIST1H1D	0	2.63687	0.97	0.319	0	2	HIST1H1D
HIST1H1A	0	2.51275	0.958	0.218	0	2	HIST1H1A
HIST1H1C	0	1.80459	0.922	0.273	0	2	HIST1H1C
HIST2H2AC	0	1.65359	0.857	0.212	0	2	HIST2H2AC
HIST1H1B	0	1.63402	0.834	0.105	0	2	HIST1H1B
HIST1H1E	0	1.51282	0.851	0.191	0	2	HIST1H1E
HIST1H2AJ	0	1.10385	0.715	0.065	0	2	HIST1H2AJ
MKI67	0	0.969863	0.881	0.303	0	2	MKI67
CDK1	0	0.926171	0.872	0.245	0	2	CDK1
FBXO5	0	0.859337	0.783	0.216	0	2	FBXO5
HIST1H2AH	0	0.829897	0.581	0.054	0	2	HIST1H2AH
RRM2	8.79231e-306	0.833599	0.813	0.263	1.6199e-301	2	RRM2
UBE2C	5.22982e-304	0.756317	0.933	0.366	9.63541e-300	2	UBE2C
NUSAP1	5.1877e-302	0.882115	0.9	0.317	9.55783e-298	2	NUSAP1
TOP2A	1.34953e-293	0.796707	0.903	0.317	2.48638e-289	2	TOP2A
ESCO2	1.69507e-292	0.61837	0.585	0.124	3.12299e-288	2	ESCO2
ASPM	1.05092e-291	0.85901	0.782	0.234	1.93621e-287	2	ASPM
RANBP11	3.89929e-287	0.998694	0.998	0.86	7.18406e-283	2	RANBP1
NCAPG	3.1401e-285	0.702333	0.68	0.18	5.78533e-281	2	NCAPG
MAD2L1	1.89734e-279	0.949194	0.932	0.409	3.49567e-275	2	MAD2L1
SPC25	5.37185e-276	0.679543	0.685	0.181	9.8971e-272	2	SPC25
SUPT16H1	2.78844e-270	1.00917	0.968	0.642	5.13742e-266	2	SUPT16H
CENPF	1.71128e-268	0.989633	0.96	0.452	3.15287e-264	2	CENPF
H2AFZ1	1.10458e-267	1.00275	1	0.906	2.03508e-263	2	H2AFZ
SMC4	3.45425e-263	0.969202	0.94	0.488	6.36411e-259	2	SMC4
IGDCC31	2.19026e-262	1.18863	0.934	0.403	4.03534e-258	2	IGDCC3
CKS1B	4.90902e-259	0.970016	0.984	0.688	9.04437e-255	2	CKS1B
HMGB2	1.41717e-254	0.897592	0.997	0.806	2.61099e-250	2	HMGB2
NDC80	3.16548e-254	0.579952	0.632	0.158	5.83209e-250	2	NDC80
CDCA5	3.68483e-252	0.550866	0.595	0.147	6.78893e-248	2	CDCA5
CKS2	5.03981e-252	0.901811	0.959	0.521	9.28535e-248	2	CKS2
HMGA11	2.91208e-248	1.03587	0.996	0.753	5.36521e-244	2	HMGA1
FEN11	6.37344e-247	0.750253	0.782	0.286	1.17424e-242	2	FEN1
TPX2	1.86609e-245	0.684537	0.838	0.283	3.43809e-241	2	TPX2
ZWINT	1.81546e-241	0.818657	0.877	0.392	3.34481e-237	2	ZWINT
H1FX	3.32837e-237	0.911012	0.987	0.807	6.13219e-233	2	H1FX
TUBA1B	7.93801e-237	0.918815	1	0.941	1.4625e-232	2	TUBA1B
MIS18BP1	1.97661e-235	0.858794	0.872	0.401	3.6417e-231	2	MIS18BP1
DIAPH3	3.48382e-235	0.583659	0.58	0.153	6.41859e-231	2	DIAPH3
CRABP21	5.2434e-232	1.00692	0.998	0.816	9.66045e-228	2	CRABP2
PCLAF	3.35417e-230	0.833607	0.96	0.57	6.17973e-226	2	PCLAF
UBE2T	1.60452e-229	0.764093	0.849	0.364	2.95616e-225	2	UBE2T
UBE2S	1.06408e-223	0.821599	0.925	0.463	1.96046e-219	2	UBE2S
TYMS1	6.23925e-223	0.806779	0.92	0.487	1.14952e-218	2	TYMS
DLGAP5	8.4509e-221	0.582426	0.737	0.225	1.55699e-216	2	DLGAP5
RPS4Y11	3.2887e-220	1.04056	0.978	0.416	6.05909e-216	2	RPS4Y1
CENPU1	1.8544e-219	0.794012	0.852	0.372	3.41655e-215	2	CENPU
CENPV1	6.04496e-217	0.855659	0.969	0.612	1.11372e-212	2	CENPV
CENPW	6.50182e-217	0.800927	0.932	0.476	1.1979e-212	2	CENPW
LIN28B1	4.33829e-215	0.758899	0.836	0.331	7.99286e-211	2	LIN28B
XRCC51	8.27775e-213	0.771641	0.987	0.835	1.52509e-208	2	XRCC5
PRKDC1	1.59844e-212	0.903474	0.934	0.573	2.94496e-208	2	PRKDC
MYBL2	1.78464e-212	0.504929	0.519	0.133	3.28803e-208	2	MYBL2
AURKB	9.41367e-212	0.62472	0.755	0.255	1.73437e-207	2	AURKB
RAD51AP1	2.41354e-209	0.586399	0.649	0.209	4.4467e-205	2	RAD51AP1
BLM1	5.69336e-208	0.560526	0.593	0.176	1.04894e-203	2	BLM
ORC61	3.00018e-207	0.674014	0.798	0.321	5.52753e-203	2	ORC6
HELLS1	1.06989e-204	0.84281	0.892	0.473	1.97117e-200	2	HELLS
NCL1	4.93702e-204	0.732367	1	0.956	9.09596e-200	2	NCL
PBK	2.26764e-202	0.550406	0.63	0.192	4.1779e-198	2	PBK
C21orf58	1.01048e-201	0.541727	0.574	0.167	1.86171e-197	2	C21orf58
CCNA2	1.03099e-197	0.499138	0.696	0.222	1.89949e-193	2	CCNA2
RTKN2	2.36834e-197	0.437704	0.518	0.134	4.36343e-193	2	RTKN2
CLSPN1	5.44774e-197	0.680334	0.767	0.306	1.00369e-192	2	CLSPN
PIMREG	3.82569e-195	0.517097	0.628	0.189	7.04845e-191	2	PIMREG
HNRNPAB1	3.9943e-195	0.814479	0.949	0.615	7.35909e-191	2	HNRNPAB
NASP1	4.45616e-195	0.811386	0.985	0.798	8.21002e-191	2	NASP
NUF2	1.16323e-194	0.528894	0.646	0.199	2.14313e-190	2	NUF2
HJURP	1.26379e-194	0.40574	0.485	0.116	2.32841e-190	2	HJURP
HMGB1	5.54898e-193	0.6099	1	0.996	1.02234e-188	2	HMGB1
DNMT11	3.13714e-192	0.778103	0.903	0.509	5.77986e-188	2	DNMT1
KIF23	4.863e-191	0.466783	0.517	0.133	8.95959e-187	2	KIF23
YBX11	3.56682e-190	0.643893	1	0.986	6.57151e-186	2	YBX1
RAN1	9.14539e-190	0.73637	0.999	0.924	1.68495e-185	2	RAN
ARHGAP11A	1.623e-186	0.452474	0.483	0.123	2.99022e-182	2	ARHGAP11A
HNRNPD1	8.4105e-186	0.747977	0.99	0.762	1.54955e-181	2	HNRNPD
MCM71	2.67709e-185	0.747632	0.932	0.524	4.93227e-181	2	MCM7
PA2G41	2.77989e-185	0.738209	0.971	0.735	5.12167e-181	2	PA2G4
ATAD51	1.88401e-184	0.666933	0.734	0.299	3.47109e-180	2	ATAD5
SET1	1.8143e-183	0.767838	0.994	0.9	3.34266e-179	2	SET
CKAP2	1.72211e-182	0.586306	0.779	0.315	3.17281e-178	2	CKAP2
SMC31	2.5325e-182	0.757715	0.948	0.686	4.66588e-178	2	SMC3
ACAT21	9.00003e-182	0.79916	0.922	0.477	1.65817e-177	2	ACAT2
CCNB1	3.13496e-181	0.423861	0.768	0.273	5.77585e-177	2	CCNB1
FDPS1	6.30839e-181	0.781338	0.946	0.637	1.16226e-176	2	FDPS
SRSF91	5.4303e-180	0.685281	0.99	0.825	1.00048e-175	2	SRSF9
KPNA2	7.15577e-180	0.571967	0.88	0.441	1.31838e-175	2	KPNA2
SNRPD11	1.77064e-179	0.672908	0.995	0.888	3.26223e-175	2	SNRPD1
CENPK	6.23924e-179	0.605708	0.743	0.305	1.14952e-174	2	CENPK
DHFR1	4.34726e-176	0.688016	0.815	0.389	8.00938e-172	2	DHFR
ENO11	1.60216e-174	0.735217	0.998	0.922	2.95182e-170	2	ENO1
KIF11	8.18021e-174	0.458607	0.536	0.158	1.50712e-169	2	KIF11
DUSP61	1.21694e-173	0.847964	0.83	0.389	2.24208e-169	2	DUSP6
DNAJA11	1.25925e-173	0.661856	0.987	0.818	2.32005e-169	2	DNAJA1
NME11	2.59818e-173	0.723691	0.988	0.767	4.78688e-169	2	NME1
SNRPB1	1.04699e-172	0.686162	0.992	0.804	1.92897e-168	2	SNRPB
SKA3	5.13154e-172	0.380681	0.458	0.117	9.45434e-168	2	SKA3
GTSE1	1.36211e-171	0.442783	0.592	0.181	2.50954e-167	2	GTSE1
SNRPG1	1.78832e-171	0.650381	0.989	0.846	3.2948e-167	2	SNRPG
MELK	1.75734e-170	0.38228	0.467	0.122	3.23772e-166	2	MELK
RPS22	3.89476e-170	0.428811	1	1	7.1757e-166	2	RPS2
ASF1B	1.21879e-169	0.467898	0.517	0.155	2.24549e-165	2	ASF1B
MSX11	9.33149e-168	0.682416	0.77	0.325	1.71923e-163	2	MSX1
RPA31	1.59766e-166	0.695594	0.922	0.533	2.94353e-162	2	RPA3
MYCN1	6.05293e-166	0.60274	0.663	0.248	1.11519e-161	2	MYCN
BRCA11	6.18823e-163	0.492461	0.562	0.186	1.14012e-158	2	BRCA1
HMGN2	2.19989e-162	0.543664	0.998	0.964	4.05308e-158	2	HMGN2
HSPD11	6.81771e-162	0.673233	0.995	0.91	1.2561e-157	2	HSPD1
EIF5A1	7.3889e-161	0.697579	0.98	0.699	1.36133e-156	2	EIF5A
CHCHD21	2.0097e-160	0.473817	0.998	0.981	3.70268e-156	2	CHCHD2
VEGFD1	1.68232e-157	0.671983	0.698	0.274	3.09951e-153	2	VEGFD
RRM11	3.6784e-157	0.645283	0.816	0.413	6.77709e-153	2	RRM1
H2AFY1	1.79384e-156	0.676161	0.975	0.79	3.30498e-152	2	H2AFY
KIF20B	1.51742e-155	0.522768	0.729	0.3	2.7957e-151	2	KIF20B
TK1	1.62018e-155	0.49248	0.67	0.256	2.98502e-151	2	TK1
AURKA	1.77389e-155	0.444422	0.494	0.142	3.26822e-151	2	AURKA
HSPE11	5.61653e-154	0.612153	0.993	0.902	1.03479e-149	2	HSPE1
KIF15	1.54193e-153	0.479094	0.562	0.19	2.84085e-149	2	KIF15
ATAD21	2.55277e-153	0.547198	0.637	0.247	4.70322e-149	2	ATAD2
CDCA8	2.94992e-153	0.412452	0.521	0.156	5.43494e-149	2	CDCA8
LIG1	3.08794e-153	0.514037	0.632	0.242	5.68922e-149	2	LIG1
TUBB	3.05367e-152	0.453645	1	0.996	5.62608e-148	2	TUBB
CENPM	1.34773e-151	0.481819	0.612	0.228	2.48306e-147	2	CENPM
DEK1	1.36655e-151	0.617524	0.971	0.817	2.51773e-147	2	DEK
PCNA1	7.85789e-151	0.71778	0.913	0.524	1.44774e-146	2	PCNA
SRSF71	1.17134e-149	0.619014	0.978	0.872	2.15807e-145	2	SRSF7
CHAF1A1	3.77484e-149	0.545824	0.718	0.311	6.95476e-145	2	CHAF1A
KIF2C	5.43569e-149	0.389599	0.526	0.165	1.00147e-144	2	KIF2C
PAICS1	8.89449e-149	0.655983	0.916	0.568	1.63872e-144	2	PAICS
BRCA21	4.31103e-148	0.514894	0.562	0.201	7.94263e-144	2	BRCA2
SGO1	4.46492e-148	0.447509	0.578	0.199	8.22616e-144	2	SGO1
THRAP31	4.52138e-147	0.657059	0.935	0.694	8.3302e-143	2	THRAP3
GMNN1	5.73946e-146	0.612582	0.813	0.404	1.05744e-141	2	GMNN
FABP51	7.5103e-146	0.654875	0.987	0.783	1.3837e-141	2	FABP5
SINHCAF1	1.62003e-145	0.650465	0.928	0.561	2.98475e-141	2	SINHCAF
PGP1	6.53833e-145	0.534919	0.726	0.323	1.20462e-140	2	PGP
VRK1	8.49509e-145	0.555799	0.696	0.304	1.56514e-140	2	VRK1
URI11	1.86869e-144	0.563656	0.806	0.379	3.44288e-140	2	URI1
CIP2A	2.57127e-144	0.417136	0.514	0.169	4.73732e-140	2	CIP2A
SMARCA51	6.8033e-144	0.646172	0.92	0.564	1.25344e-139	2	SMARCA5
LSM31	5.12651e-143	0.605737	0.965	0.726	9.44509e-139	2	LSM3
CDCA2	6.04009e-143	0.369485	0.396	0.103	1.11283e-138	2	CDCA2
SYNE21	6.32969e-143	0.719184	0.81	0.455	1.16618e-138	2	SYNE2
SRSF3	1.15931e-141	0.496105	0.996	0.957	2.13592e-137	2	SRSF3
HNRNPU1	1.56969e-141	0.580426	0.991	0.907	2.892e-137	2	HNRNPU
PFN11	2.54642e-141	0.545568	0.998	0.964	4.69152e-137	2	PFN1
LSM41	2.81402e-141	0.617696	0.973	0.769	5.18455e-137	2	LSM4
C1QBP1	3.63269e-141	0.619039	0.963	0.728	6.69287e-137	2	C1QBP
CEP152	3.94106e-140	0.427624	0.458	0.143	7.261e-136	2	CEP152
TUBB4B	1.71988e-139	0.520819	0.917	0.558	3.16871e-135	2	TUBB4B
CBX51	4.69743e-139	0.624958	0.963	0.738	8.65454e-135	2	CBX5
SMARCC11	4.20849e-138	0.660172	0.93	0.651	7.75373e-134	2	SMARCC1
DBF4	4.82401e-138	0.519636	0.678	0.286	8.88776e-134	2	DBF4
DNAJC91	6.00773e-138	0.568656	0.847	0.452	1.10686e-133	2	DNAJC9
BUB1B	1.04605e-137	0.361284	0.456	0.136	1.92723e-133	2	BUB1B
UBE2I1	1.40955e-136	0.552405	0.977	0.823	2.59695e-132	2	UBE2I
BIRC5	1.16788e-135	0.477745	0.883	0.409	2.15169e-131	2	BIRC5
USP12	8.64866e-135	0.614497	0.851	0.503	1.59343e-130	2	USP1
PMAIP11	3.00002e-134	0.734303	0.641	0.276	5.52723e-130	2	PMAIP1
MCM101	3.17395e-134	0.440337	0.542	0.193	5.84769e-130	2	MCM10
DUT1	4.22498e-134	0.67844	0.951	0.733	7.7841e-130	2	DUT
NOP561	1.32787e-133	0.626495	0.903	0.601	2.44647e-129	2	NOP56
MND1	1.90896e-133	0.490151	0.639	0.267	3.51707e-129	2	MND1
XRCC21	4.70706e-133	0.408277	0.515	0.178	8.67229e-129	2	XRCC2
HOXB21	6.53265e-133	0.513984	0.648	0.277	1.20358e-128	2	HOXB2
SPDL1	4.95998e-132	0.503525	0.62	0.255	9.13826e-128	2	SPDL1
EXOSC81	9.22816e-132	0.567755	0.864	0.483	1.7002e-127	2	EXOSC8
BEX11	6.65345e-131	0.606643	0.883	0.468	1.22583e-126	2	BEX1
KIF22	8.54768e-131	0.516588	0.73	0.349	1.57482e-126	2	KIF22
SMC1A1	1.10326e-130	0.615667	0.839	0.503	2.03265e-126	2	SMC1A
TTK	1.11709e-130	0.337864	0.418	0.119	2.05812e-126	2	TTK
CENPJ	2.37269e-130	0.428426	0.561	0.21	4.37144e-126	2	CENPJ
H2AFY21	6.43435e-129	0.604981	0.95	0.692	1.18546e-124	2	H2AFY2
POLR3K1	6.70993e-129	0.503909	0.682	0.307	1.23624e-124	2	POLR3K
BRD71	7.6034e-129	0.578828	0.843	0.484	1.40085e-124	2	BRD7
PSMG11	3.00552e-128	0.573856	0.809	0.421	5.53738e-124	2	PSMG1
ECI11	4.30212e-128	0.525316	0.812	0.411	7.92622e-124	2	ECI1
H2AFX	2.93e-127	0.478174	0.789	0.389	5.39824e-123	2	H2AFX
PEG101	4.21226e-127	0.699595	0.968	0.686	7.76066e-123	2	PEG10
RAD18	2.32765e-126	0.374677	0.456	0.148	4.28846e-122	2	RAD18
SRRM11	3.82326e-126	0.563026	0.954	0.814	7.04397e-122	2	SRRM1
U2SURP1	9.71784e-126	0.610698	0.92	0.644	1.79041e-121	2	U2SURP
SNRPF1	2.4081e-125	0.524193	0.991	0.912	4.43669e-121	2	SNRPF
SAE11	5.17317e-125	0.565501	0.903	0.559	9.53104e-121	2	SAE1
CHEK11	6.63121e-125	0.466954	0.661	0.29	1.22174e-120	2	CHEK1
METRN1	3.8287e-124	0.480641	0.721	0.313	7.05399e-120	2	METRN
TMEM971	1.01117e-122	0.565041	0.902	0.546	1.86297e-118	2	TMEM97
BUB3	2.47668e-122	0.544364	0.869	0.52	4.56304e-118	2	BUB3
DTYMK	8.30619e-122	0.5369	0.852	0.481	1.53033e-117	2	DTYMK
MEIS21	1.6311e-121	0.585279	0.883	0.481	3.00514e-117	2	MEIS2
EZH21	2.41048e-121	0.539276	0.793	0.426	4.44107e-117	2	EZH2
NDUFA41	1.25134e-120	0.44173	0.999	0.97	2.30547e-116	2	NDUFA4
PKM1	1.49509e-120	0.550926	0.993	0.851	2.75455e-116	2	PKM
SERBP11	2.84221e-120	0.476717	0.994	0.949	5.23648e-116	2	SERBP1
PRDX21	1.53667e-119	0.384991	0.995	0.945	2.83115e-115	2	PRDX2
CDCA3	2.0404e-119	0.346517	0.415	0.124	3.75923e-115	2	CDCA3
SMC61	3.3533e-119	0.53653	0.76	0.386	6.17811e-115	2	SMC6
LDHB1	5.47247e-119	0.431194	1	0.986	1.00825e-114	2	LDHB
CCT21	6.05044e-119	0.533399	0.975	0.791	1.11473e-114	2	CCT2
COX5A1	7.68358e-119	0.541159	0.97	0.807	1.41562e-114	2	COX5A
CHD71	3.34531e-118	0.500084	0.743	0.353	6.16339e-114	2	CHD7
NAE11	1.2289e-117	0.561111	0.85	0.486	2.26413e-113	2	NAE1
CDCA4	1.27645e-117	0.447799	0.694	0.323	2.35172e-113	2	CDCA4
LIN28A1	1.42652e-117	0.417643	0.601	0.242	2.62823e-113	2	LIN28A
HOXB61	1.74216e-117	0.422855	0.513	0.19	3.20975e-113	2	HOXB6
MGST11	1.84505e-117	0.523933	0.808	0.416	3.39931e-113	2	MGST1
ITGB3BP	2.19502e-115	0.515099	0.791	0.422	4.04411e-111	2	ITGB3BP
PRIM11	1.4943e-114	0.463515	0.64	0.285	2.7531e-110	2	PRIM1
BRIP1	7.2433e-114	0.301012	0.34	0.094	1.3345e-109	2	BRIP1
ANLN	8.79154e-114	0.295479	0.363	0.104	1.61975e-109	2	ANLN
TXNDC171	9.84664e-114	0.563195	0.921	0.614	1.81415e-109	2	TXNDC17
HOXB-AS31	1.19952e-113	0.445324	0.548	0.211	2.20999e-109	2	HOXB-AS3
TMPO1	1.69223e-113	0.572791	0.883	0.562	3.11776e-109	2	TMPO
SMC2	6.40859e-113	0.536497	0.826	0.487	1.18072e-108	2	SMC2
DCP2	1.0768e-112	0.471008	0.671	0.316	1.9839e-108	2	DCP2
KIF18A	1.787e-112	0.342127	0.411	0.129	3.29238e-108	2	KIF18A
ANP32E	2.04686e-112	0.538034	0.908	0.587	3.77113e-108	2	ANP32E
TRIM281	4.99456e-112	0.516073	0.821	0.462	9.20199e-108	2	TRIM28
L1TD11	7.29122e-112	0.552312	0.702	0.323	1.34334e-107	2	L1TD1
LIX11	1.44096e-111	0.495856	0.767	0.363	2.65482e-107	2	LIX1
PDCD51	2.91145e-111	0.543967	0.929	0.64	5.36406e-107	2	PDCD5
ERH1	2.89905e-110	0.428308	0.989	0.953	5.34121e-106	2	ERH
KNL1	3.27429e-110	0.355417	0.444	0.152	6.03254e-106	2	KNL1
LHX21	1.3357e-109	0.440578	0.489	0.185	2.4609e-105	2	LHX2
POLD31	1.48656e-109	0.468643	0.623	0.29	2.73883e-105	2	POLD3
DCTPP11	6.50419e-109	0.52879	0.863	0.523	1.19833e-104	2	DCTPP1
HOXD81	6.53549e-109	0.449324	0.542	0.22	1.2041e-104	2	HOXD8
CCT51	7.34983e-109	0.535805	0.954	0.7	1.35413e-104	2	CCT5
NDUFS51	7.46672e-109	0.461396	0.995	0.95	1.37567e-104	2	NDUFS5
PSMC3	9.42387e-109	0.528446	0.921	0.679	1.73625e-104	2	PSMC3
PRMT11	1.9811e-108	0.51642	0.973	0.791	3.64998e-104	2	PRMT1
PARP11	8.61304e-108	0.548471	0.928	0.654	1.58687e-103	2	PARP1
EIF1AY1	1.96431e-107	0.399631	0.533	0.213	3.61905e-103	2	EIF1AY
ZBTB161	1.32165e-106	0.349726	0.516	0.196	2.43501e-102	2	ZBTB16
SRSF2	1.36191e-106	0.474724	0.975	0.878	2.50919e-102	2	SRSF2
CKAP2L	1.48665e-106	0.293097	0.379	0.115	2.73901e-102	2	CKAP2L
HOXA71	6.31578e-106	0.569188	0.669	0.338	1.16362e-101	2	HOXA7
CENPN	1.14048e-105	0.429731	0.677	0.315	2.10123e-101	2	CENPN
IGF2BP31	1.88495e-105	0.462908	0.74	0.375	3.47283e-101	2	IGF2BP3
MASTL	2.49361e-105	0.297137	0.35	0.105	4.59422e-101	2	MASTL
ZGRF1	2.828e-105	0.270244	0.328	0.092	5.21031e-101	2	ZGRF1
SRRM21	3.28656e-105	0.540436	0.938	0.804	6.05516e-101	2	SRRM2
CENPE	6.48516e-105	0.253552	0.521	0.189	1.19483e-100	2	CENPE
MSH21	8.34816e-105	0.465807	0.71	0.359	1.53806e-100	2	MSH2
PRELID11	1.70639e-104	0.518383	0.958	0.765	3.14385e-100	2	PRELID1
GSTP11	1.75991e-104	0.433302	0.995	0.968	3.24247e-100	2	GSTP1
KIF14	2.8745e-104	0.267352	0.359	0.106	5.29598e-100	2	KIF14
SRPK11	8.80423e-104	0.495218	0.83	0.487	1.62209e-99	2	SRPK1
TMSB15A1	1.22569e-103	0.531597	0.968	0.692	2.25821e-99	2	TMSB15A
CDC45	1.31639e-103	0.296948	0.362	0.111	2.42532e-99	2	CDC45
GSTO11	1.36225e-103	0.494414	0.883	0.549	2.50981e-99	2	GSTO1
MIS18A	1.63328e-103	0.458808	0.697	0.347	3.00915e-99	2	MIS18A
SSBP11	3.09108e-103	0.505839	0.974	0.773	5.69501e-99	2	SSBP1
NAP1L41	4.51502e-103	0.51771	0.893	0.588	8.31847e-99	2	NAP1L4
KIFC1	4.73159e-103	0.274746	0.428	0.144	8.71748e-99	2	KIFC1
MCM41	9.33694e-103	0.433975	0.668	0.312	1.72024e-98	2	MCM4
HAUS61	1.12073e-102	0.361772	0.546	0.223	2.06484e-98	2	HAUS6
EEF1B21	1.27196e-102	0.385375	0.996	0.976	2.34346e-98	2	EEF1B2
MCM31	5.51179e-102	0.500467	0.871	0.508	1.01549e-97	2	MCM3
PSIP11	6.26023e-102	0.509869	0.952	0.764	1.15338e-97	2	PSIP1
TMEM2581	9.49048e-102	0.432659	0.994	0.936	1.74853e-97	2	TMEM258
FANCI	9.68983e-102	0.325951	0.445	0.162	1.78525e-97	2	FANCI
NT5DC21	1.83164e-101	0.470722	0.789	0.431	3.37462e-97	2	NT5DC2
PAWR1	1.4562e-100	0.350714	0.515	0.205	2.68289e-96	2	PAWR
RIF11	1.99554e-100	0.50724	0.755	0.428	3.67659e-96	2	RIF1
PUM31	2.16206e-100	0.464148	0.73	0.382	3.98339e-96	2	PUM3
POLE31	2.34406e-100	0.464549	0.722	0.377	4.3187e-96	2	POLE3
HMGN51	2.36294e-100	0.501218	0.735	0.392	4.35348e-96	2	HMGN5
CDK41	2.3939e-100	0.478148	0.963	0.806	4.41053e-96	2	CDK4
PRTG1	4.79009e-100	0.387436	0.561	0.239	8.82526e-96	2	PRTG
HSP90AB11	1.28784e-99	0.366365	1	0.997	2.37272e-95	2	HSP90AB1
HNRNPR1	1.5129e-99	0.481603	0.978	0.851	2.78736e-95	2	HNRNPR
FANCD2	1.89464e-99	0.324775	0.374	0.125	3.49068e-95	2	FANCD2
TFAM1	5.37542e-98	0.456752	0.766	0.422	9.90368e-94	2	TFAM
GGH	9.05533e-98	0.367896	0.658	0.311	1.66835e-93	2	GGH
CEP78	1.48776e-97	0.396302	0.609	0.279	2.74105e-93	2	CEP78
NCAPH	2.29378e-97	0.268878	0.352	0.11	4.22605e-93	2	NCAPH
EXO1	4.05204e-97	0.256687	0.307	0.087	7.46548e-93	2	EXO1
HOXD91	5.5335e-97	0.463922	0.543	0.239	1.01949e-92	2	HOXD9
APOC11	8.21625e-97	0.374272	0.615	0.28	1.51376e-92	2	APOC1
POP71	2.4192e-96	0.459686	0.768	0.435	4.45714e-92	2	POP7
KIF4A	2.80016e-96	0.298238	0.466	0.171	5.15901e-92	2	KIF4A
XPO11	3.32866e-96	0.498198	0.828	0.522	6.13272e-92	2	XPO1
GINS21	3.60835e-96	0.476665	0.811	0.45	6.64803e-92	2	GINS2
DEPDC1	2.88726e-95	0.278756	0.42	0.145	5.31948e-91	2	DEPDC1
SRRT	3.01178e-95	0.419134	0.709	0.364	5.5489e-91	2	SRRT
HNRNPA31	3.55221e-95	0.44585	0.995	0.933	6.54459e-91	2	HNRNPA3
NCAPD3	4.57929e-95	0.300334	0.382	0.131	8.43689e-91	2	NCAPD3
HOXB71	6.07609e-95	0.332493	0.432	0.158	1.11946e-90	2	HOXB7
TPR1	3.13138e-94	0.504073	0.932	0.737	5.76926e-90	2	TPR
SSB1	8.15349e-94	0.476106	0.968	0.813	1.5022e-89	2	SSB
MT-CO21	1.07735e-93	0.572262	0.954	0.982	1.98492e-89	2	MT-CO2
LYAR	2.35625e-93	0.428557	0.655	0.328	4.34116e-89	2	LYAR
MGME1	2.55222e-93	0.373793	0.608	0.28	4.7022e-89	2	MGME1
IGF2BP11	1.13305e-92	0.443978	0.733	0.392	2.08753e-88	2	IGF2BP1
DEPDC1B	1.13508e-92	0.274611	0.396	0.138	2.09127e-88	2	DEPDC1B
CCDC77	2.09041e-92	0.30084	0.44	0.166	3.85137e-88	2	CCDC77
TPI11	2.68409e-92	0.410782	0.995	0.97	4.94516e-88	2	TPI1
HMGB31	2.83679e-92	0.485094	0.957	0.662	5.22651e-88	2	HMGB3
CENPH1	3.4473e-92	0.407774	0.701	0.352	6.3513e-88	2	CENPH
RPS61	6.5661e-92	0.262604	1	0.999	1.20974e-87	2	RPS6
ILF31	7.30447e-92	0.479125	0.939	0.766	1.34577e-87	2	ILF3
PCNT	1.27192e-91	0.29145	0.403	0.144	2.34339e-87	2	PCNT
EPB411	1.41607e-91	0.428603	0.745	0.394	2.60896e-87	2	EPB41
QPRT1	3.37467e-91	0.445245	0.818	0.46	6.21749e-87	2	QPRT
NOP101	5.9642e-91	0.446516	0.971	0.812	1.09884e-86	2	NOP10
CCDC18	1.17405e-90	0.286301	0.374	0.129	2.16307e-86	2	CCDC18
POLA1	1.84162e-90	0.29099	0.383	0.133	3.393e-86	2	POLA1
SRSF101	2.6407e-90	0.471813	0.944	0.787	4.86523e-86	2	SRSF10
SGO2	2.74988e-90	0.251755	0.505	0.195	5.06639e-86	2	SGO2
KDM1A1	3.06157e-90	0.452373	0.846	0.496	5.64064e-86	2	KDM1A
GAL	3.76295e-90	0.294066	0.319	0.099	6.93285e-86	2	GAL
RFC21	6.5821e-90	0.438802	0.702	0.371	1.21269e-85	2	RFC2
TACC3	9.01959e-90	0.290575	0.486	0.189	1.66177e-85	2	TACC3
GAPDH1	2.06795e-89	0.326332	1	0.998	3.80999e-85	2	GAPDH
FUS1	2.14854e-89	0.441649	0.974	0.912	3.95847e-85	2	FUS
MARCKSL11	7.81542e-89	0.367919	1	0.972	1.43991e-84	2	MARCKSL1
NUDC1	1.97664e-88	0.465497	0.94	0.722	3.64176e-84	2	NUDC
CCT6A1	3.4965e-88	0.453752	0.964	0.781	6.44196e-84	2	CCT6A
MT-CO31	7.19147e-88	0.522982	0.972	0.987	1.32496e-83	2	MT-CO3
LAPTM4B1	1.70638e-87	0.464578	0.911	0.622	3.14384e-83	2	LAPTM4B
CTCF	3.40677e-87	0.432959	0.742	0.419	6.27663e-83	2	CTCF
SASS6	3.66988e-87	0.285604	0.412	0.154	6.76139e-83	2	SASS6
MINOS11	4.24255e-87	0.438571	0.962	0.783	7.81647e-83	2	MINOS1
TIMM10	5.16821e-87	0.448698	0.809	0.486	9.5219e-83	2	TIMM10
NIF3L1	7.06235e-87	0.326197	0.453	0.183	1.30117e-82	2	NIF3L1
HAUS11	9.60986e-87	0.486123	0.85	0.554	1.77052e-82	2	HAUS1
IPO71	1.07758e-86	0.409511	0.68	0.36	1.98534e-82	2	IPO7
C9orf1161	1.24288e-86	0.275449	0.394	0.143	2.28988e-82	2	C9orf116
SUZ121	2.02223e-86	0.37671	0.609	0.297	3.72576e-82	2	SUZ12
GPATCH41	2.45332e-86	0.426635	0.689	0.362	4.52e-82	2	GPATCH4
RNF2191	3.28836e-86	0.366691	0.571	0.265	6.05847e-82	2	RNF219
GNL31	4.15904e-86	0.47612	0.881	0.588	7.66262e-82	2	GNL3
CCT31	5.56724e-86	0.438837	0.965	0.788	1.02571e-81	2	CCT3
NOP581	6.51743e-86	0.478443	0.836	0.528	1.20077e-81	2	NOP58
TTF2	6.91087e-86	0.288689	0.392	0.144	1.27326e-81	2	TTF2
GINS4	1.4725e-85	0.293218	0.419	0.16	2.71294e-81	2	GINS4
ITPR21	3.04814e-85	0.304412	0.391	0.143	5.61589e-81	2	ITPR2
STIP1	3.05966e-85	0.453793	0.842	0.53	5.63711e-81	2	STIP1
ANAPC11	3.36379e-85	0.448359	0.973	0.82	6.19745e-81	2	ANAPC11
ECT2	6.30795e-85	0.255366	0.43	0.16	1.16218e-80	2	ECT2
DNA2	6.51437e-85	0.267554	0.339	0.113	1.20021e-80	2	DNA2
MRTO4	8.76479e-85	0.398768	0.709	0.379	1.61482e-80	2	MRTO4
SLC39A101	1.45311e-84	0.481472	0.766	0.457	2.67721e-80	2	SLC39A10
CDK5RAP2	1.59988e-84	0.388537	0.59	0.285	2.94762e-80	2	CDK5RAP2
TOMM401	1.87622e-84	0.452006	0.827	0.514	3.45675e-80	2	TOMM40
SFPQ1	2.52185e-84	0.427771	0.963	0.855	4.64625e-80	2	SFPQ
MRPS71	2.96201e-84	0.449995	0.811	0.505	5.45721e-80	2	MRPS7
NETO2	3.09975e-84	0.304595	0.447	0.18	5.71097e-80	2	NETO2
HNRNPA2B11	3.56125e-84	0.364977	1	0.985	6.56124e-80	2	HNRNPA2B1
PPIF1	3.63941e-84	0.370493	0.643	0.321	6.70525e-80	2	PPIF
SNRPA11	1.08048e-83	0.429247	0.849	0.521	1.99068e-79	2	SNRPA1
GGCT1	1.15276e-83	0.452568	0.821	0.504	2.12385e-79	2	GGCT
PPP1CA1	1.31733e-83	0.442885	0.923	0.673	2.42706e-79	2	PPP1CA
HOXB51	1.47289e-83	0.290587	0.402	0.15	2.71364e-79	2	HOXB5
DDX461	1.99473e-83	0.46403	0.905	0.705	3.67509e-79	2	DDX46
ZMYM41	2.63222e-83	0.373406	0.639	0.317	4.8496e-79	2	ZMYM4
CHD11	3.69387e-83	0.453038	0.807	0.485	6.80558e-79	2	CHD1
ANKRD111	5.71418e-83	0.498994	0.814	0.538	1.05278e-78	2	ANKRD11
DAZAP11	5.94712e-83	0.422755	0.719	0.399	1.0957e-78	2	DAZAP1
KPNB11	6.37579e-83	0.475823	0.896	0.658	1.17467e-78	2	KPNB1
BCLAF11	8.70795e-83	0.483497	0.896	0.693	1.60435e-78	2	BCLAF1
LARS1	1.38159e-82	0.435793	0.836	0.525	2.54544e-78	2	LARS
FADS11	1.75444e-82	0.448776	0.79	0.472	3.23238e-78	2	FADS1
SNRPE1	2.35017e-82	0.35009	0.998	0.971	4.32996e-78	2	SNRPE
ZNF7701	2.86175e-82	0.387253	0.677	0.353	5.27248e-78	2	ZNF770
RNPS1	2.98879e-82	0.446742	0.937	0.777	5.50655e-78	2	RNPS1
SCD1	3.05314e-82	0.386405	0.655	0.333	5.6251e-78	2	SCD
PHF61	3.55141e-82	0.391631	0.77	0.419	6.54311e-78	2	PHF6
RPL351	4.14017e-82	0.276653	1	0.999	7.62784e-78	2	RPL35
FIGN1	5.51299e-82	0.335286	0.473	0.199	1.01571e-77	2	FIGN
H2AFV1	6.80511e-82	0.43604	0.973	0.763	1.25377e-77	2	H2AFV
HDGF1	9.05906e-82	0.399214	0.849	0.499	1.66904e-77	2	HDGF
FKBP31	9.89137e-82	0.465429	0.954	0.771	1.82239e-77	2	FKBP3
RFC41	1.17243e-81	0.381936	0.664	0.342	2.16008e-77	2	RFC4
SLF2	2.08048e-81	0.322528	0.522	0.233	3.83308e-77	2	SLF2
IMPA21	2.79214e-81	0.33573	0.51	0.226	5.14425e-77	2	IMPA2
SMARCAD11	5.84255e-81	0.355016	0.587	0.286	1.07643e-76	2	SMARCAD1
EXOSC51	2.82225e-80	0.357539	0.637	0.32	5.19971e-76	2	EXOSC5
TUBG1	3.44393e-80	0.342839	0.556	0.261	6.3451e-76	2	TUBG1
CISD11	3.64325e-80	0.421109	0.745	0.424	6.71233e-76	2	CISD1
SLC38A11	3.86731e-80	0.411719	0.683	0.364	7.12513e-76	2	SLC38A1
UMPS	4.47822e-80	0.359029	0.547	0.259	8.25067e-76	2	UMPS
BRIX11	4.83868e-80	0.436367	0.803	0.507	8.91478e-76	2	BRIX1
EXOSC9	5.14141e-80	0.35292	0.596	0.297	9.47253e-76	2	EXOSC9
BMP41	5.99049e-80	0.447945	0.76	0.43	1.10369e-75	2	BMP4
TPM41	9.29783e-80	0.421199	0.962	0.725	1.71303e-75	2	TPM4
LMNB11	9.952e-80	0.392308	0.82	0.465	1.83356e-75	2	LMNB1
KIF2A1	1.00171e-79	0.386068	0.71	0.393	1.84555e-75	2	KIF2A
G3BP21	1.17188e-79	0.450641	0.807	0.499	2.15908e-75	2	G3BP2
TRIP13	1.42167e-79	0.267369	0.374	0.138	2.61928e-75	2	TRIP13
EIF4A3	1.42372e-79	0.435834	0.846	0.566	2.62307e-75	2	EIF4A3
RBM8A	1.96911e-79	0.424299	0.98	0.857	3.62789e-75	2	RBM8A
ETS21	7.92335e-79	0.429322	0.695	0.367	1.4598e-74	2	ETS2
IRX31	1.07862e-78	0.352288	0.518	0.232	1.98724e-74	2	IRX3
UQCR101	1.35761e-78	0.413637	0.983	0.859	2.50126e-74	2	UQCR10
TSR1	2.13542e-78	0.378272	0.604	0.306	3.9343e-74	2	TSR1
EIF5AL11	2.66455e-78	0.372196	0.654	0.336	4.90917e-74	2	EIF5AL1
ENY21	3.09543e-78	0.408191	0.965	0.824	5.70302e-74	2	ENY2
EIF4G11	4.57884e-78	0.40064	0.713	0.407	8.43606e-74	2	EIF4G1
EIF4EBP11	7.97893e-78	0.446109	0.874	0.587	1.47004e-73	2	EIF4EBP1
HSPA91	8.61575e-78	0.45712	0.865	0.606	1.58737e-73	2	HSPA9
MRPL57	1.35135e-77	0.427415	0.896	0.625	2.48973e-73	2	MRPL57
HOXB41	2.81126e-77	0.323455	0.444	0.183	5.17947e-73	2	HOXB4
SLF11	6.60916e-77	0.346425	0.626	0.315	1.21767e-72	2	SLF1
CKAP5	1.02307e-76	0.34726	0.599	0.297	1.88491e-72	2	CKAP5
CTNNAL11	1.58901e-76	0.423219	0.757	0.443	2.92759e-72	2	CTNNAL1
PPM1G1	1.96104e-76	0.431737	0.908	0.666	3.61302e-72	2	PPM1G
PARK71	1.99238e-76	0.37094	0.992	0.945	3.67076e-72	2	PARK7
RFC3	4.04543e-76	0.305651	0.523	0.235	7.4533e-72	2	RFC3
SMCHD11	4.34224e-76	0.380492	0.668	0.362	8.00014e-72	2	SMCHD1
USP101	6.13683e-76	0.358933	0.675	0.359	1.13065e-71	2	USP10
CDC61	7.04844e-76	0.285478	0.444	0.185	1.2986e-71	2	CDC6
NOC3L1	7.33641e-76	0.358247	0.617	0.311	1.35166e-71	2	NOC3L
UQCC21	8.56008e-76	0.430749	0.89	0.619	1.57711e-71	2	UQCC2
JPT1	1.9211e-75	0.407537	0.957	0.754	3.53944e-71	2	JPT1
SNAI11	2.31936e-75	0.425513	0.689	0.387	4.27318e-71	2	SNAI1
RABL6	2.48387e-75	0.360429	0.669	0.362	4.57628e-71	2	RABL6
TKT1	2.92156e-75	0.411871	0.939	0.704	5.38268e-71	2	TKT
SIVA1	7.00687e-75	0.423085	0.929	0.735	1.29095e-70	2	SIVA1
ARPC5L	1.44206e-74	0.374517	0.73	0.412	2.65685e-70	2	ARPC5L
RNASEH2A	1.70573e-74	0.312061	0.48	0.216	3.14263e-70	2	RNASEH2A
HIST1H2BH	1.87648e-74	0.299247	0.381	0.148	3.45722e-70	2	HIST1H2BH
TARS	2.01838e-74	0.390009	0.698	0.395	3.71866e-70	2	TARS
KNOP11	3.54884e-74	0.42323	0.834	0.535	6.53838e-70	2	KNOP1
UBE2N1	5.10664e-74	0.438696	0.918	0.679	9.40848e-70	2	UBE2N
KIAA0586	6.22764e-74	0.30061	0.487	0.216	1.14738e-69	2	KIAA0586
SF3A31	7.60632e-74	0.409186	0.794	0.498	1.40139e-69	2	SF3A3
MAGOHB	7.62845e-74	0.411259	0.759	0.448	1.40547e-69	2	MAGOHB
NPTX2	8.58007e-74	0.255575	0.325	0.114	1.58079e-69	2	NPTX2
NOP141	1.02876e-73	0.300495	0.483	0.215	1.89538e-69	2	NOP14
CCDC1381	1.17601e-73	0.289514	0.454	0.195	2.16668e-69	2	CCDC138
GCSH1	1.42307e-73	0.416783	0.883	0.623	2.62187e-69	2	GCSH
TXN1	1.81326e-73	0.383068	0.988	0.925	3.34076e-69	2	TXN
NDUFA121	1.81898e-73	0.416552	0.922	0.677	3.3513e-69	2	NDUFA12
TOPBP11	2.0494e-73	0.330565	0.547	0.263	3.77582e-69	2	TOPBP1
EEF1E11	2.26413e-73	0.428362	0.811	0.512	4.17143e-69	2	EEF1E1
DHX91	2.38646e-73	0.431425	0.836	0.551	4.39681e-69	2	DHX9
EIF3A1	4.99521e-73	0.438734	0.913	0.727	9.20317e-69	2	EIF3A
NUDT51	6.15864e-73	0.421314	0.828	0.536	1.13467e-68	2	NUDT5
CEP3501	8.42464e-73	0.358684	0.586	0.301	1.55216e-68	2	CEP350
PAXBP11	1.67979e-72	0.350474	0.606	0.307	3.09485e-68	2	PAXBP1
KLHL231	4.0522e-72	0.374807	0.693	0.385	7.46577e-68	2	KLHL23
COMMD4	4.11235e-72	0.384408	0.75	0.452	7.5766e-68	2	COMMD4
ELOVL61	5.8009e-72	0.353789	0.649	0.34	1.06876e-67	2	ELOVL6
RMI11	1.40124e-71	0.298193	0.428	0.182	2.58165e-67	2	RMI1
JPT2	2.85954e-71	0.34741	0.622	0.329	5.26842e-67	2	JPT2
CNBP1	3.1742e-71	0.366773	0.982	0.895	5.84814e-67	2	CNBP
NDUFC21	3.3416e-71	0.38887	0.962	0.832	6.15657e-67	2	NDUFC2
HOXA61	7.13629e-71	0.265967	0.438	0.185	1.31479e-66	2	HOXA6
DKC11	7.13881e-71	0.384814	0.79	0.478	1.31526e-66	2	DKC1
BAZ1B1	7.99482e-71	0.430115	0.827	0.566	1.47297e-66	2	BAZ1B
NUDCD11	1.85486e-70	0.313264	0.511	0.241	3.41739e-66	2	NUDCD1
ATP5MC11	2.47653e-70	0.403454	0.914	0.695	4.56276e-66	2	ATP5MC1
PSMB51	1.13632e-69	0.345953	0.993	0.907	2.09356e-65	2	PSMB5
SLIRP1	1.66944e-69	0.379778	0.972	0.813	3.07578e-65	2	SLIRP
TCTEX1D21	1.85953e-69	0.344692	0.624	0.327	3.426e-65	2	TCTEX1D2
PRDX11	2.44145e-69	0.37481	0.988	0.92	4.49812e-65	2	PRDX1
FUBP11	3.54524e-69	0.402523	0.876	0.595	6.53176e-65	2	FUBP1
DDX3Y1	3.62975e-69	0.251499	0.387	0.157	6.68746e-65	2	DDX3Y
HSP90AA1	5.41403e-69	0.344489	0.995	0.985	9.97481e-65	2	HSP90AA1
ACIN11	5.49352e-69	0.382398	0.77	0.482	1.01213e-64	2	ACIN1
WAPL	9.11557e-69	0.347314	0.628	0.335	1.67945e-64	2	WAPL
CEP295	1.11729e-68	0.287936	0.415	0.177	2.05849e-64	2	CEP295
WDHD11	2.32862e-68	0.287036	0.429	0.187	4.29026e-64	2	WDHD1
EMC61	2.72539e-68	0.386344	0.797	0.497	5.02126e-64	2	EMC6
PBRM11	2.78079e-68	0.39466	0.72	0.437	5.12333e-64	2	PBRM1
DNAJC211	3.54732e-68	0.335176	0.579	0.299	6.53558e-64	2	DNAJC21
EIF5	3.92522e-68	0.420767	0.888	0.687	7.23183e-64	2	EIF5
PSMD7	3.99608e-68	0.425543	0.876	0.623	7.36237e-64	2	PSMD7
NSD2	4.0759e-68	0.316735	0.577	0.294	7.50943e-64	2	NSD2
AKR1B11	5.05034e-68	0.393531	0.901	0.653	9.30474e-64	2	AKR1B1
RHNO1	5.21223e-68	0.311569	0.565	0.278	9.60301e-64	2	RHNO1
POMP1	1.68883e-67	0.345363	0.98	0.857	3.11151e-63	2	POMP
CDT1	2.76075e-67	0.276454	0.523	0.247	5.08641e-63	2	CDT1
C19orf481	6.15965e-67	0.381889	0.842	0.539	1.13485e-62	2	C19orf48
NUDT21	9.07388e-67	0.348857	0.701	0.408	1.67177e-62	2	NUDT21
GLOD41	1.06686e-66	0.378272	0.803	0.51	1.96559e-62	2	GLOD4
TMEM203	2.65761e-66	0.309658	0.579	0.3	4.89638e-62	2	TMEM203
NIFK1	2.98536e-66	0.405659	0.786	0.505	5.50023e-62	2	NIFK
PCM11	4.61736e-66	0.397814	0.868	0.597	8.50702e-62	2	PCM1
MAP2K21	8.31521e-66	0.344123	0.665	0.377	1.53199e-61	2	MAP2K2
MRPL20	1.07201e-65	0.407093	0.913	0.721	1.97506e-61	2	MRPL20
NR2F21	1.5334e-65	0.360471	0.671	0.372	2.82514e-61	2	NR2F2
MDK1	3.48984e-65	0.344247	1	0.97	6.42969e-61	2	MDK
KDM2B1	5.08107e-65	0.293821	0.507	0.242	9.36136e-61	2	KDM2B
TPM31	5.43735e-65	0.357671	0.927	0.712	1.00178e-60	2	TPM3
TCEA11	6.38265e-65	0.381616	0.85	0.562	1.17594e-60	2	TCEA1
MRPL131	9.36797e-65	0.379277	0.816	0.535	1.72595e-60	2	MRPL13
HNRNPF1	9.74753e-65	0.390106	0.939	0.754	1.79588e-60	2	HNRNPF
ILF21	1.03794e-64	0.34907	0.978	0.873	1.91229e-60	2	ILF2
WDR431	1.12177e-64	0.361423	0.7	0.41	2.06675e-60	2	WDR43
NUCKS1	1.14095e-64	0.321503	0.989	0.896	2.10209e-60	2	NUCKS1
FGF101	1.14903e-64	0.280123	0.426	0.188	2.11697e-60	2	FGF10
DSP1	1.3068e-64	0.257707	0.563	0.268	2.40765e-60	2	DSP
EXOSC3	1.32217e-64	0.339338	0.651	0.362	2.43596e-60	2	EXOSC3
ERLIN1	1.39659e-64	0.277472	0.496	0.236	2.57307e-60	2	ERLIN1
PNN1	1.51528e-64	0.405696	0.926	0.783	2.79175e-60	2	PNN
DSC21	1.60663e-64	0.261167	0.413	0.178	2.96006e-60	2	DSC2
PKN21	3.62672e-64	0.373945	0.719	0.434	6.68187e-60	2	PKN2
CASP8AP21	4.74184e-64	0.324215	0.644	0.348	8.73637e-60	2	CASP8AP2
CSE1L	5.31354e-64	0.32707	0.631	0.337	9.78966e-60	2	CSE1L
GNL2	6.30926e-64	0.330854	0.648	0.358	1.16242e-59	2	GNL2
RBP11	8.6387e-64	0.398061	0.883	0.589	1.59159e-59	2	RBP1
FBL1	9.49707e-64	0.373395	0.95	0.802	1.74974e-59	2	FBL
ALG81	9.79248e-64	0.334065	0.616	0.338	1.80417e-59	2	ALG8
ABRACL1	1.16264e-63	0.307194	0.687	0.38	2.14205e-59	2	ABRACL
GPN3	1.4193e-63	0.298007	0.565	0.289	2.61493e-59	2	GPN3
GMPS1	3.09528e-63	0.392144	0.746	0.466	5.70274e-59	2	GMPS
OSBPL81	3.24249e-63	0.358409	0.709	0.413	5.97396e-59	2	OSBPL8
RAD51C	3.82112e-63	0.302227	0.58	0.304	7.04004e-59	2	RAD51C
APCDD11	5.43662e-63	0.327015	0.443	0.203	1.00164e-58	2	APCDD1
NCBP2-AS2	7.3982e-63	0.324769	0.65	0.364	1.36304e-58	2	NCBP2-AS2
NUDT15	7.69248e-63	0.285729	0.523	0.255	1.41726e-58	2	NUDT15
FDFT11	8.59966e-63	0.406126	0.878	0.62	1.5844e-58	2	FDFT1
QSER11	8.8448e-63	0.291199	0.567	0.291	1.62957e-58	2	QSER1
BCL2L12	8.9571e-63	0.314358	0.642	0.351	1.65026e-58	2	BCL2L12
DCAF131	9.26236e-63	0.351347	0.782	0.489	1.7065e-58	2	DCAF13
DDX11	1.23426e-62	0.404893	0.867	0.615	2.274e-58	2	DDX1
CIB2	1.3961e-62	0.268049	0.446	0.204	2.57217e-58	2	CIB2
NDUFA71	4.09896e-62	0.363291	0.757	0.456	7.55193e-58	2	NDUFA7
CENPC	5.41018e-62	0.305493	0.549	0.283	9.96771e-58	2	CENPC
CTPS1	5.72249e-62	0.309795	0.532	0.268	1.05431e-57	2	CTPS1
BAZ1A1	7.46676e-62	0.362345	0.77	0.472	1.37568e-57	2	BAZ1A
PSMD11	9.53197e-62	0.373376	0.824	0.553	1.75617e-57	2	PSMD11
NFATC2IP	9.72121e-62	0.264345	0.476	0.226	1.79104e-57	2	NFATC2IP
SRP91	1.24743e-61	0.340988	0.977	0.877	2.29827e-57	2	SRP9
PTPN11	1.39378e-61	0.273135	0.474	0.227	2.5679e-57	2	PTPN11
NDUFS61	1.58582e-61	0.36139	0.962	0.806	2.92171e-57	2	NDUFS6
MRPL151	1.59748e-61	0.35308	0.803	0.507	2.94321e-57	2	MRPL15
HMGN11	1.63251e-61	0.287121	0.998	0.986	3.00773e-57	2	HMGN1
DCBLD21	2.47738e-61	0.270932	0.491	0.238	4.56432e-57	2	DCBLD2
HACD31	3.42218e-61	0.426877	0.872	0.672	6.30503e-57	2	HACD3
ABCF11	3.75483e-61	0.370085	0.792	0.522	6.9179e-57	2	ABCF1
CTTNBP21	4.41019e-61	0.275041	0.46	0.214	8.12534e-57	2	CTTNBP2
APRT1	5.33911e-61	0.382687	0.937	0.693	9.83677e-57	2	APRT
PPAT1	5.34555e-61	0.319073	0.614	0.334	9.84864e-57	2	PPAT
CDC5L1	5.36863e-61	0.374074	0.782	0.514	9.89117e-57	2	CDC5L
SMS1	5.70832e-61	0.36085	0.909	0.654	1.0517e-56	2	SMS
NRIP11	6.51607e-61	0.281458	0.586	0.301	1.20052e-56	2	NRIP1
CEP162	1.66006e-60	0.257271	0.436	0.198	3.05849e-56	2	CEP162
NDUFB111	2.91435e-60	0.332541	0.982	0.901	5.3694e-56	2	NDUFB11
PSMB21	4.42396e-60	0.362187	0.949	0.775	8.1507e-56	2	PSMB2
SCAF111	4.50209e-60	0.377554	0.857	0.612	8.29465e-56	2	SCAF11
AURKAIP1	5.73085e-60	0.373115	0.929	0.706	1.05585e-55	2	AURKAIP1
ATP2B11	6.07715e-60	0.381362	0.836	0.568	1.11965e-55	2	ATP2B1
MRPS23	8.46243e-60	0.344421	0.717	0.439	1.55912e-55	2	MRPS23
NDUFA61	8.7599e-60	0.35862	0.95	0.788	1.61392e-55	2	NDUFA6
ATP1B31	1.00974e-59	0.352073	0.799	0.521	1.86035e-55	2	ATP1B3
PRRX21	1.0288e-59	0.287685	0.526	0.263	1.89545e-55	2	PRRX2
RRP1B	1.17963e-59	0.311425	0.636	0.359	2.17336e-55	2	RRP1B
PHB1	1.37719e-59	0.360701	0.943	0.781	2.53734e-55	2	PHB
TWIST11	1.39765e-59	0.314925	0.652	0.363	2.57503e-55	2	TWIST1
PSMD12	1.78359e-59	0.339477	0.696	0.412	3.28609e-55	2	PSMD12
IMP31	1.83648e-59	0.36234	0.744	0.463	3.38354e-55	2	IMP3
GJC1	1.84841e-59	0.269278	0.432	0.201	3.40551e-55	2	GJC1
CEP57	1.91533e-59	0.35999	0.771	0.505	3.52881e-55	2	CEP57
DBI	2.01339e-59	0.374281	0.934	0.73	3.70948e-55	2	DBI
SMC51	2.73034e-59	0.355858	0.677	0.402	5.03038e-55	2	SMC5
MAGOH	3.29507e-59	0.373806	0.903	0.672	6.07084e-55	2	MAGOH
CENPX	3.34217e-59	0.364454	0.814	0.546	6.15761e-55	2	CENPX
SF3B11	3.88647e-59	0.388161	0.922	0.757	7.16043e-55	2	SF3B1
DYNLL1	4.79022e-59	0.290493	0.998	0.977	8.82551e-55	2	DYNLL1
YEATS41	6.262e-59	0.285511	0.575	0.302	1.15371e-54	2	YEATS4
MRPL111	9.89556e-59	0.373997	0.898	0.669	1.82316e-54	2	MRPL11
SNRPD3	1.31562e-58	0.370967	0.951	0.802	2.42389e-54	2	SNRPD3
WDR541	1.57506e-58	0.313914	0.622	0.344	2.9019e-54	2	WDR54
MTHFD1	2.06188e-58	0.309092	0.571	0.307	3.79881e-54	2	MTHFD1
LMAN11	3.35772e-58	0.398784	0.815	0.597	6.18626e-54	2	LMAN1
GTPBP4	3.52766e-58	0.345383	0.738	0.461	6.49936e-54	2	GTPBP4
CCDC471	4.91179e-58	0.335849	0.641	0.369	9.04948e-54	2	CCDC47
SQLE1	5.28281e-58	0.399608	0.828	0.574	9.73304e-54	2	SQLE
RPA21	5.50563e-58	0.340992	0.721	0.443	1.01436e-53	2	RPA2
CMC2	6.6187e-58	0.305038	0.629	0.35	1.21943e-53	2	CMC2
NOL81	1.39933e-57	0.295294	0.55	0.294	2.57812e-53	2	NOL8
TSFM	1.87529e-57	0.298074	0.552	0.294	3.45503e-53	2	TSFM
GCC21	3.5894e-57	0.353885	0.746	0.47	6.61311e-53	2	GCC2
GART	3.92794e-57	0.315052	0.614	0.348	7.23684e-53	2	GART
WDR34	4.5359e-57	0.295139	0.621	0.343	8.35694e-53	2	WDR34
CHML1	9.21586e-57	0.269802	0.461	0.225	1.69793e-52	2	CHML
CACYBP	1.06232e-56	0.366647	0.934	0.726	1.95722e-52	2	CACYBP
LDHA1	1.37849e-56	0.354424	0.995	0.925	2.53972e-52	2	LDHA
CTDSPL21	1.9277e-56	0.285847	0.57	0.306	3.55159e-52	2	CTDSPL2
NHP21	2.01983e-56	0.351037	0.961	0.793	3.72133e-52	2	NHP2
PCOLCE1	2.55176e-56	0.36878	0.923	0.75	4.70136e-52	2	PCOLCE
SEPT111	3.71034e-56	0.413517	0.925	0.706	6.83593e-52	2	SEPT11
UPF3B1	4.81831e-56	0.325036	0.688	0.412	8.87726e-52	2	UPF3B
SRM1	4.94644e-56	0.353474	0.868	0.612	9.11333e-52	2	SRM
NIP7	4.98978e-56	0.263092	0.537	0.275	9.19317e-52	2	NIP7
CPSF3	5.41126e-56	0.309904	0.606	0.341	9.9697e-52	2	CPSF3
SLC25A131	5.92607e-56	0.266834	0.511	0.262	1.09182e-51	2	SLC25A13
PSMA31	7.37518e-56	0.363574	0.885	0.652	1.3588e-51	2	PSMA3
PEBP11	8.12885e-56	0.317522	0.986	0.928	1.49766e-51	2	PEBP1
HNRNPC1	9.82485e-56	0.287171	0.995	0.975	1.81013e-51	2	HNRNPC
VMA21	9.95493e-56	0.276142	0.48	0.242	1.8341e-51	2	VMA21
DHCR241	9.96345e-56	0.253607	0.472	0.229	1.83567e-51	2	DHCR24
PPIL1	2.32843e-55	0.321111	0.688	0.404	4.28991e-51	2	PPIL1
UBA2	2.3818e-55	0.37318	0.813	0.57	4.38823e-51	2	UBA2
NDUFS3	2.82082e-55	0.353309	0.845	0.611	5.19709e-51	2	NDUFS3
IDH2	2.99178e-55	0.348513	0.911	0.719	5.51205e-51	2	IDH2
CYCS	3.22109e-55	0.361908	0.925	0.735	5.93453e-51	2	CYCS
CDC1231	3.39999e-55	0.352395	0.818	0.547	6.26414e-51	2	CDC123
SYNCRIP1	3.57072e-55	0.37136	0.871	0.653	6.5787e-51	2	SYNCRIP
ARL2	4.47346e-55	0.356887	0.832	0.567	8.2419e-51	2	ARL2
KTN11	5.16235e-55	0.383925	0.893	0.749	9.51111e-51	2	KTN1
G2E3	5.48886e-55	0.252106	0.478	0.232	1.01127e-50	2	G2E3
IMMT1	5.67656e-55	0.321559	0.743	0.47	1.04585e-50	2	IMMT
PRPF4B1	6.06951e-55	0.334493	0.835	0.565	1.11825e-50	2	PRPF4B
SSRP11	6.14118e-55	0.342973	0.877	0.658	1.13145e-50	2	SSRP1
SLC1A51	7.21157e-55	0.256666	0.487	0.241	1.32866e-50	2	SLC1A5
FAM136A1	8.76676e-55	0.324605	0.709	0.434	1.61519e-50	2	FAM136A
UCHL3	1.93652e-54	0.26505	0.522	0.27	3.56784e-50	2	UCHL3
TEX30	2.12111e-54	0.269657	0.51	0.261	3.90794e-50	2	TEX30
REC81	3.28224e-54	0.283795	0.51	0.265	6.04719e-50	2	REC8
NDUFB61	3.40604e-54	0.352287	0.912	0.702	6.27529e-50	2	NDUFB6
PMF11	4.56243e-54	0.339976	0.798	0.53	8.40583e-50	2	PMF1
NOLC11	5.15695e-54	0.330909	0.719	0.453	9.50117e-50	2	NOLC1
NUP107	6.11191e-54	0.294558	0.568	0.312	1.12606e-49	2	NUP107
RFC11	7.48806e-54	0.351693	0.796	0.544	1.3796e-49	2	RFC1
RNASEH2C	8.31483e-54	0.325126	0.798	0.518	1.53192e-49	2	RNASEH2C
XRCC61	8.84636e-54	0.34777	0.949	0.807	1.62985e-49	2	XRCC6
ETF1	1.29843e-53	0.289233	0.567	0.313	2.39223e-49	2	ETF1
HSPA8	1.40031e-53	0.309269	0.989	0.948	2.57993e-49	2	HSPA8
SLC25A5	1.47037e-53	0.334077	0.946	0.804	2.70901e-49	2	SLC25A5
PSAT1	1.62357e-53	0.253364	0.633	0.352	2.99127e-49	2	PSAT1
CUTA1	2.82703e-53	0.307137	0.97	0.892	5.20852e-49	2	CUTA
PMS11	2.95942e-53	0.254423	0.526	0.271	5.45243e-49	2	PMS1
RAE1	3.00972e-53	0.29124	0.638	0.362	5.54511e-49	2	RAE1
HSPA41	3.07762e-53	0.300734	0.688	0.41	5.67021e-49	2	HSPA4
LSAMP	3.73556e-53	0.251438	0.509	0.259	6.8824e-49	2	LSAMP
THOC1	3.93975e-53	0.269891	0.493	0.256	7.2586e-49	2	THOC1
ANP32A1	9.40563e-53	0.35313	0.944	0.757	1.73289e-48	2	ANP32A
ABLIM11	1.29684e-52	0.263577	0.48	0.243	2.3893e-48	2	ABLIM1
MTHFD2	1.55377e-52	0.257189	0.541	0.288	2.86266e-48	2	MTHFD2
HEBP21	2.29603e-52	0.323954	0.785	0.509	4.23021e-48	2	HEBP2
ATP5MC31	3.64944e-52	0.289667	0.987	0.947	6.72372e-48	2	ATP5MC3
TSR3	3.99891e-52	0.276919	0.605	0.339	7.36759e-48	2	TSR3
HAT1	8.8018e-52	0.279303	0.619	0.356	1.62164e-47	2	HAT1
TAF151	1.21186e-51	0.318512	0.66	0.394	2.23274e-47	2	TAF15
CDK12	1.75522e-51	0.273257	0.584	0.325	3.23382e-47	2	CDK12
HNRNPM1	7.00228e-51	0.315703	0.989	0.891	1.2901e-46	2	HNRNPM
HOXA9	9.7961e-51	0.420009	0.691	0.45	1.80483e-46	2	HOXA9
PAK1IP1	1.20272e-50	0.277608	0.555	0.305	2.2159e-46	2	PAK1IP1
TMEM1231	1.67721e-50	0.321384	0.747	0.474	3.09009e-46	2	TMEM123
BAX1	2.11062e-50	0.312177	0.806	0.552	3.8886e-46	2	BAX
OAZ1	2.38473e-50	0.269158	0.982	0.904	4.39363e-46	2	OAZ1
DERA1	2.97981e-50	0.261044	0.508	0.262	5.48999e-46	2	DERA
MTAP1	3.08473e-50	0.255485	0.556	0.299	5.6833e-46	2	MTAP
G3BP11	3.9428e-50	0.327009	0.813	0.558	7.26422e-46	2	G3BP1
SELENOH1	5.02029e-50	0.293784	0.967	0.86	9.24938e-46	2	SELENOH
TRIAP1	5.30181e-50	0.293853	0.678	0.41	9.76805e-46	2	TRIAP1
CCDC14	6.87274e-50	0.320308	0.664	0.414	1.26623e-45	2	CCDC14
NOL11	7.00111e-50	0.274053	0.596	0.337	1.28988e-45	2	NOL11
CWC15	7.44088e-50	0.348876	0.883	0.688	1.37091e-45	2	CWC15
DNTTIP2	1.09378e-49	0.311123	0.719	0.459	2.01518e-45	2	DNTTIP2
BMP71	1.48069e-49	0.258243	0.496	0.257	2.72803e-45	2	BMP7
PSMB31	1.6255e-49	0.335738	0.948	0.769	2.99482e-45	2	PSMB3
REV1	2.07807e-49	0.256274	0.544	0.295	3.82863e-45	2	REV1
ACTL6A	3.39543e-49	0.33305	0.751	0.489	6.25574e-45	2	ACTL6A
NSD11	3.56835e-49	0.300702	0.713	0.447	6.57432e-45	2	NSD1
BCAT11	3.72766e-49	0.27866	0.668	0.393	6.86785e-45	2	BCAT1
PIH1D11	4.0799e-49	0.305158	0.721	0.448	7.5168e-45	2	PIH1D1
HLTF	5.23322e-49	0.28199	0.505	0.274	9.64169e-45	2	HLTF
BRD8	5.63315e-49	0.261468	0.598	0.34	1.03785e-44	2	BRD8
TMEM2371	6.26789e-49	0.269399	0.616	0.354	1.1548e-44	2	TMEM237
OSBPL1A1	6.40525e-49	0.257511	0.604	0.342	1.1801e-44	2	OSBPL1A
PTGES3	7.2791e-49	0.307225	0.971	0.889	1.3411e-44	2	PTGES3
PHF31	7.9704e-49	0.314603	0.719	0.461	1.46847e-44	2	PHF3
CHD41	8.51116e-49	0.358095	0.831	0.627	1.5681e-44	2	CHD4
PSMA71	9.79287e-49	0.301614	0.985	0.902	1.80424e-44	2	PSMA7
ANKLE2	1.06049e-48	0.277885	0.531	0.291	1.95384e-44	2	ANKLE2
MEA1	1.17971e-48	0.321795	0.809	0.561	2.17349e-44	2	MEA1
RNASEH2B	1.97834e-48	0.264426	0.56	0.31	3.64489e-44	2	RNASEH2B
LIMD21	2.25093e-48	0.288234	0.675	0.403	4.14712e-44	2	LIMD2
MRPL51	2.53634e-48	0.313307	0.959	0.849	4.67295e-44	2	MRPL51
GTF3C61	2.67207e-48	0.334069	0.873	0.653	4.92302e-44	2	GTF3C6
TPRKB	2.76993e-48	0.3391	0.821	0.571	5.10333e-44	2	TPRKB
GSPT1	3.14019e-48	0.318267	0.756	0.494	5.78549e-44	2	GSPT1
EXOSC7	3.38325e-48	0.310689	0.714	0.451	6.23329e-44	2	EXOSC7
TMEM14C1	4.61925e-48	0.302586	0.922	0.734	8.51051e-44	2	TMEM14C
SMARCA4	6.95943e-48	0.329202	0.825	0.58	1.28221e-43	2	SMARCA4
YWHAE1	7.04865e-48	0.280214	0.999	0.968	1.29864e-43	2	YWHAE
HSPB11	8.1759e-48	0.320864	0.725	0.482	1.50633e-43	2	HSPB11
TUT41	8.45795e-48	0.320096	0.778	0.518	1.55829e-43	2	TUT4
PSMB11	1.85614e-47	0.292593	0.972	0.893	3.41975e-43	2	PSMB1
PRPF40A1	2.32802e-47	0.328828	0.871	0.674	4.28914e-43	2	PRPF40A
CBX11	2.85447e-47	0.308814	0.976	0.854	5.25907e-43	2	CBX1
MRPS25	3.17961e-47	0.268786	0.59	0.339	5.85812e-43	2	MRPS25
IDI11	4.98615e-47	0.311072	0.75	0.479	9.18648e-43	2	IDI1
NDUFB31	6.07775e-47	0.319906	0.89	0.664	1.11977e-42	2	NDUFB3
SMARCD11	6.30056e-47	0.257965	0.642	0.377	1.16082e-42	2	SMARCD1
SAAL11	7.2451e-47	0.25026	0.526	0.287	1.33484e-42	2	SAAL1
COPRS1	1.07495e-46	0.308441	0.74	0.468	1.98049e-42	2	COPRS
CHCHD1	1.11318e-46	0.305405	0.783	0.531	2.05093e-42	2	CHCHD1
PHF5A	2.35962e-46	0.332686	0.839	0.623	4.34736e-42	2	PHF5A
MESD1	2.76145e-46	0.337491	0.811	0.595	5.08769e-42	2	MESD
MRPL12	3.64541e-46	0.318858	0.772	0.514	6.7163e-42	2	MRPL12
EMG1	3.64743e-46	0.266881	0.58	0.328	6.72002e-42	2	EMG1
CBX3	3.77266e-46	0.293589	0.95	0.824	6.95075e-42	2	CBX3
UBE2V2	6.18376e-46	0.334436	0.87	0.636	1.1393e-41	2	UBE2V2
ZNF6381	7.98275e-46	0.311952	0.735	0.485	1.47074e-41	2	ZNF638
COA1	9.70029e-46	0.289882	0.766	0.503	1.78718e-41	2	COA1
PRDX3	1.63022e-45	0.33277	0.89	0.65	3.00352e-41	2	PRDX3
SPCS3	1.74304e-45	0.266996	0.617	0.369	3.21138e-41	2	SPCS3
PSMD1	2.25631e-45	0.294502	0.684	0.437	4.15703e-41	2	PSMD1
VPS25	2.74585e-45	0.289943	0.717	0.454	5.05895e-41	2	VPS25
DNAJC7	3.471e-45	0.32322	0.842	0.614	6.39497e-41	2	DNAJC7
MT-CYB1	4.14582e-45	0.322693	0.943	0.975	7.63826e-41	2	MT-CYB
HIST1H4J	4.3071e-45	0.286776	0.408	0.207	7.93539e-41	2	HIST1H4J
RBM28	4.45399e-45	0.251171	0.537	0.301	8.20603e-41	2	RBM28
ZNF33A1	5.61794e-45	0.254222	0.561	0.324	1.03505e-40	2	ZNF33A
AK2	9.35458e-45	0.308356	0.782	0.543	1.72349e-40	2	AK2
EPRS1	1.66954e-44	0.291782	0.702	0.454	3.07595e-40	2	EPRS
SNRNP40	2.38597e-44	0.298962	0.751	0.498	4.3959e-40	2	SNRNP40
NDUFA131	2.81544e-44	0.269145	0.974	0.934	5.18717e-40	2	NDUFA13
LBR	3.33712e-44	0.259161	0.737	0.463	6.14831e-40	2	LBR
RAD21	3.68066e-44	0.285924	0.878	0.651	6.78125e-40	2	RAD21
TGS11	4.18111e-44	0.276811	0.59	0.353	7.70328e-40	2	TGS1
RUVBL11	4.23633e-44	0.286793	0.717	0.452	7.80502e-40	2	RUVBL1
UTP18	4.64647e-44	0.280793	0.636	0.383	8.56065e-40	2	UTP18
ATIC1	1.75347e-43	0.266918	0.69	0.432	3.23059e-39	2	ATIC
NANS	2.01642e-43	0.27344	0.699	0.44	3.71504e-39	2	NANS
ANKRD36C	2.54417e-43	0.254455	0.527	0.294	4.68737e-39	2	ANKRD36C
NTMT1	2.6071e-43	0.260786	0.62	0.371	4.80332e-39	2	NTMT1
POLR2I	3.52054e-43	0.312259	0.886	0.678	6.48625e-39	2	POLR2I
ATP5MF1	3.95278e-43	0.290954	0.981	0.912	7.28259e-39	2	ATP5MF
DDX39A	4.2892e-43	0.25709	0.63	0.374	7.90241e-39	2	DDX39A
NOL7	4.29756e-43	0.312084	0.802	0.576	7.91782e-39	2	NOL7
NUP93	4.50722e-43	0.273788	0.579	0.339	8.30411e-39	2	NUP93
EIF2S2	4.66701e-43	0.333818	0.934	0.776	8.5985e-39	2	EIF2S2
MRPL36	4.97709e-43	0.277116	0.697	0.444	9.16979e-39	2	MRPL36
LUC7L	5.39708e-43	0.300896	0.723	0.478	9.94359e-39	2	LUC7L
HTATSF11	7.93204e-43	0.304094	0.82	0.571	1.4614e-38	2	HTATSF1
PSMC51	8.65376e-43	0.316596	0.884	0.69	1.59437e-38	2	PSMC5
ADRM1	1.06325e-42	0.293759	0.701	0.452	1.95893e-38	2	ADRM1
PRRC2C1	1.50167e-42	0.323878	0.886	0.78	2.76668e-38	2	PRRC2C
RARS	1.57832e-42	0.293514	0.709	0.451	2.9079e-38	2	RARS
MRPS18A1	1.91457e-42	0.270157	0.641	0.399	3.52741e-38	2	MRPS18A
SLC16A11	2.22804e-42	0.252865	0.628	0.379	4.10493e-38	2	SLC16A1
CMSS1	2.31943e-42	0.297532	0.753	0.507	4.27332e-38	2	CMSS1
WBP11	2.41527e-42	0.2982	0.746	0.494	4.4499e-38	2	WBP11
PTGR11	2.46737e-42	0.284787	0.719	0.466	4.54587e-38	2	PTGR1
TECR1	2.53593e-42	0.296671	0.849	0.636	4.6722e-38	2	TECR
UQCRC11	3.31632e-42	0.329872	0.825	0.602	6.10998e-38	2	UQCRC1
MRPS34	3.78795e-42	0.311011	0.846	0.622	6.97892e-38	2	MRPS34
MRPL501	8.75014e-42	0.255911	0.659	0.402	1.61213e-37	2	MRPL50
GNPDA11	1.08363e-41	0.27756	0.702	0.431	1.99648e-37	2	GNPDA1
PPP4R2	1.38883e-41	0.284708	0.759	0.517	2.55878e-37	2	PPP4R2
POLR2L	1.53674e-41	0.271233	0.985	0.909	2.83129e-37	2	POLR2L
MRPS15	2.38685e-41	0.318523	0.827	0.599	4.39752e-37	2	MRPS15
SAFB	2.47592e-41	0.296429	0.774	0.521	4.56164e-37	2	SAFB
TOP2B1	3.75609e-41	0.258306	0.732	0.465	6.92021e-37	2	TOP2B
MPHOSPH6	5.07037e-41	0.259464	0.658	0.396	9.34165e-37	2	MPHOSPH6
LIMA11	5.58061e-41	0.278226	0.692	0.446	1.02817e-36	2	LIMA1
NCBP3	1.37571e-40	0.252355	0.594	0.361	2.5346e-36	2	NCBP3
CEBPZ1	1.47605e-40	0.289715	0.734	0.487	2.71948e-36	2	CEBPZ
SDAD1	1.95625e-40	0.253128	0.579	0.349	3.6042e-36	2	SDAD1
[truncated: 9,137 more rows]

## Sheet: Chicken_Bone
	p_val	avg_log2FC	pct.1	pct.2	p_val_adj	cluster	gene
HIST1H103	0	2.62457	0.955	0.595	0	0	HIST1H103
RRM2	0	1.63632	0.749	0.212	0	0	RRM2
PCNA	4.26257e-283	1.36564	0.944	0.56	4.60528e-279	0	PCNA
DCK2	8.91653e-260	1.43002	0.8	0.317	9.63342e-256	0	DCK2
TK1	1.39179e-232	1.24405	0.604	0.167	1.50369e-228	0	TK1
HIST1H111R	1.13873e-230	1.24893	0.453	0.086	1.23028e-226	0	HIST1H111R
TUBA1A	9.20605e-209	0.753621	1	0.959	9.94622e-205	0	TUBA1A
NASP	5.32886e-193	0.865952	0.992	0.884	5.7573e-189	0	NASP
MKI67	4.46333e-191	1.13011	0.826	0.353	4.82218e-187	0	MKI67
SMC2	2.32664e-178	1.12847	0.855	0.416	2.5137e-174	0	SMC2
BRCA1	1.24232e-166	1.10616	0.604	0.215	1.34221e-162	0	BRCA1
DUT	2.16824e-148	0.939566	0.797	0.431	2.34256e-144	0	DUT
UHRF1	1.07558e-146	1.0122	0.784	0.411	1.16206e-142	0	UHRF1
SLBP	1.51261e-145	1.07624	0.51	0.167	1.63422e-141	0	SLBP
TOP2A	3.40505e-140	0.822109	0.882	0.441	3.67882e-136	0	TOP2A
FEN1	8.21767e-125	0.872276	0.783	0.424	8.87837e-121	0	FEN1
SPC25	3.85344e-123	0.840667	0.742	0.351	4.16326e-119	0	SPC25
KIF15	1.46809e-115	0.885657	0.633	0.277	1.58612e-111	0	KIF15
CHTF8	2.12218e-107	0.784348	0.439	0.154	2.2928e-103	0	CHTF8
INCENP	3.78455e-107	0.679766	0.753	0.356	4.08883e-103	0	INCENP
CLSPN	9.38483e-107	0.813656	0.398	0.128	1.01394e-102	0	CLSPN
ATAD5	1.64607e-104	0.797147	0.436	0.154	1.77841e-100	0	ATAD5
MSH6	4.64522e-102	0.891122	0.616	0.298	5.01869e-98	0	MSH6
CENPK	5.47645e-99	0.837373	0.647	0.318	5.91675e-95	0	CENPK
EXO1	1.0443e-96	0.732705	0.316	0.091	1.12826e-92	0	EXO1
WDHD1	4.5792e-94	0.732639	0.332	0.102	4.94736e-90	0	WDHD1
MCM6	7.57513e-93	0.753457	0.69	0.377	8.18417e-89	0	MCM6
RFC2	5.40342e-92	0.771058	0.692	0.381	5.83786e-88	0	RFC2
FBXO5	9.86406e-92	0.712702	0.37	0.123	1.06571e-87	0	FBXO5
GINS1	6.64688e-91	0.716311	0.417	0.153	7.18129e-87	0	GINS1
CHAF1A	2.10754e-90	0.768303	0.615	0.303	2.27699e-86	0	CHAF1A
DNAJC9	5.61982e-89	0.755654	0.792	0.517	6.07165e-85	0	DNAJC9
ORC6	9.82401e-84	0.746527	0.517	0.236	1.06139e-79	0	ORC6
HSP90AA1	1.16687e-83	0.478904	0.996	0.957	1.26069e-79	0	HSP90AA1
SKA3	5.03109e-83	0.69688	0.355	0.125	5.43559e-79	0	SKA3
MCM10	4.1584e-80	0.577004	0.308	0.097	4.49273e-76	0	MCM10
MCM3	2.19341e-79	0.619197	0.399	0.152	2.36976e-75	0	MCM3
SMC4	1.33992e-78	0.679362	0.621	0.308	1.44765e-74	0	SMC4
DNA2	2.76191e-78	0.607145	0.282	0.086	2.98397e-74	0	DNA2
NUSAP1	7.69085e-77	0.580641	0.547	0.244	8.30919e-73	0	NUSAP1
CENPS	3.50042e-76	0.697823	0.599	0.313	3.78186e-72	0	CENPS
BARD1	2.72245e-72	0.63067	0.307	0.105	2.94133e-68	0	BARD1
HSPA8	1.08573e-71	0.44303	0.993	0.927	1.17303e-67	0	HSPA8
POLA1	1.21416e-71	0.681898	0.521	0.257	1.31178e-67	0	POLA1
CENPH	3.17071e-71	0.660533	0.542	0.265	3.42563e-67	0	CENPH
DEK	4.44746e-71	0.636259	0.805	0.552	4.80504e-67	0	DEK
TMPO	1.06367e-70	0.614396	0.751	0.469	1.14919e-66	0	TMPO
RRM1	8.17445e-69	0.642977	0.532	0.265	8.83168e-65	0	RRM1
MCM5	4.07184e-68	0.598502	0.483	0.224	4.39921e-64	0	MCM5
HMGN4	4.08851e-68	0.3672	0.997	0.974	4.41723e-64	0	HMGN4
HAUS1	8.42776e-68	0.725715	0.419	0.187	9.10536e-64	0	HAUS1
HPF1	3.13013e-66	0.627028	0.772	0.527	3.38179e-62	0	HPF1
SLC19A1	4.1147e-66	0.676037	0.614	0.342	4.44552e-62	0	SLC19A1
RIF1	7.81591e-65	0.626788	0.534	0.271	8.44431e-61	0	RIF1
HELLS	8.51313e-65	0.629418	0.449	0.212	9.19759e-61	0	HELLS
TYMS	8.36198e-64	0.626306	0.422	0.191	9.03428e-60	0	TYMS
USP1	5.543e-62	0.628906	0.635	0.373	5.98865e-58	0	USP1
RAD51	7.43723e-62	0.625926	0.458	0.224	8.03518e-58	0	RAD51
ENSGALG00000042418	3.48808e-61	0.531102	0.308	0.116	3.76852e-57	0	ENSGALG00000042418
HAUS6	1.13956e-60	0.618293	0.486	0.241	1.23118e-56	0	HAUS6
PBK	2.92323e-60	0.571006	0.64	0.353	3.15826e-56	0	PBK
RANBP1	4.6379e-57	0.515171	0.913	0.741	5.01079e-53	0	RANBP1
ORC1	9.83323e-57	0.503564	0.274	0.099	1.06238e-52	0	ORC1
MYBL2	4.3158e-56	0.553934	0.338	0.143	4.6628e-52	0	MYBL2
ENSGALG00000001632	5.44682e-56	0.505425	0.291	0.111	5.88475e-52	0	ENSGALG00000001632
SGO1	1.36186e-55	0.508719	0.349	0.147	1.47135e-51	0	SGO1
BRCA2	4.05502e-55	0.500709	0.256	0.091	4.38105e-51	0	BRCA2
DCTD	4.80366e-55	0.5354	0.366	0.163	5.18987e-51	0	DCTD
CENPC	1.74611e-54	0.549213	0.32	0.133	1.8865e-50	0	CENPC
RFC5	2.92237e-54	0.568162	0.631	0.39	3.15733e-50	0	RFC5
CDC45	4.55971e-54	0.494847	0.299	0.119	4.92631e-50	0	CDC45
RPA1	1.92684e-52	0.518135	0.361	0.162	2.08176e-48	0	RPA1
MAD2L1	1.1057e-51	0.52147	0.625	0.362	1.1946e-47	0	MAD2L1
ENSGALG00000030367	3.68516e-51	0.554782	0.295	0.121	3.98145e-47	0	ENSGALG00000030367
CDCA3	1.12853e-50	0.550851	0.411	0.2	1.21926e-46	0	CDCA3
FABP7	9.12547e-48	0.493711	0.514	0.279	9.85916e-44	0	FABP7
PSIP1	3.16586e-47	0.501398	0.768	0.563	3.42039e-43	0	PSIP1
RFC3	3.75075e-47	0.550826	0.32	0.145	4.05231e-43	0	RFC3
NUF2	1.78275e-46	0.494086	0.565	0.319	1.92608e-42	0	NUF2
MIS18A	3.42456e-46	0.537785	0.431	0.227	3.6999e-42	0	MIS18A
ENSGALG00000039964	1.57634e-45	0.414286	0.519	0.277	1.70308e-41	0	ENSGALG00000039964
MGME1	1.2625e-44	0.517983	0.426	0.226	1.364e-40	0	MGME1
PSMC3IP	3.30817e-44	0.484066	0.381	0.19	3.57414e-40	0	PSMC3IP
PRIM2	8.63663e-44	0.482311	0.297	0.13	9.33102e-40	0	PRIM2
MCPH1	3.70357e-42	0.518651	0.292	0.132	4.00133e-38	0	MCPH1
ENSGALG00000011747	1.07703e-41	0.558265	0.304	0.141	1.16362e-37	0	ENSGALG00000011747
KNSTRN	1.41192e-41	0.401877	0.44	0.226	1.52544e-37	0	KNSTRN
NDC80	1.58532e-41	0.411419	0.459	0.242	1.71278e-37	0	NDC80
UBE2T	3.13199e-41	0.495096	0.408	0.218	3.3838e-37	0	UBE2T
TERF1	5.92599e-41	0.463678	0.355	0.174	6.40244e-37	0	TERF1
RPA3	1.2492e-40	0.48367	0.565	0.347	1.34963e-36	0	RPA3
KIF4B	2.31678e-40	0.306688	0.652	0.375	2.50305e-36	0	KIF4B
GMNN	1.05051e-39	0.492938	0.444	0.246	1.13497e-35	0	GMNN
RPA2	1.08504e-39	0.499104	0.533	0.326	1.17228e-35	0	RPA2
VRK1	2.78138e-39	0.492128	0.444	0.251	3.00501e-35	0	VRK1
NUDT1	7.15867e-39	0.469337	0.523	0.32	7.73422e-35	0	NUDT1
H2AFZ	2.10055e-38	0.326745	0.958	0.841	2.26944e-34	0	H2AFZ
EME1	2.39124e-38	0.456362	0.268	0.12	2.58349e-34	0	EME1
CBX5	8.38588e-37	0.438925	0.54	0.332	9.0601e-33	0	CBX5
TUBA5	1.9427e-36	0.354241	0.564	0.33	2.09889e-32	0	TUBA5
NCAPH	2.18027e-36	0.475374	0.341	0.175	2.35557e-32	0	NCAPH
PLK4	6.08796e-36	0.409876	0.272	0.125	6.57743e-32	0	PLK4
RAD18	8.20881e-36	0.463663	0.349	0.182	8.8688e-32	0	RAD18
CENPW	1.19177e-34	0.426824	0.501	0.298	1.28759e-30	0	CENPW
RFC4	1.53441e-34	0.421195	0.511	0.312	1.65777e-30	0	RFC4
ENSGALG00000046389	3.40954e-34	0.474357	0.482	0.29	3.68367e-30	0	ENSGALG00000046389
MIS18BP1	1.22514e-33	0.406236	0.262	0.122	1.32364e-29	0	MIS18BP1
MIF	8.44657e-33	0.283991	0.983	0.941	9.12568e-29	0	MIF
LBR	5.36044e-32	0.37666	0.756	0.539	5.79142e-28	0	LBR
WHSC1	5.94789e-32	0.456371	0.488	0.304	6.4261e-28	0	WHSC1
FANCL	4.37372e-31	0.388741	0.502	0.31	4.72537e-27	0	FANCL
CENPT	4.96884e-30	0.361003	0.267	0.131	5.36833e-26	0	CENPT
KIF11	6.54142e-30	0.274042	0.498	0.291	7.06735e-26	0	KIF11
DCK	1.34675e-29	0.383302	0.252	0.123	1.45503e-25	0	DCK
PA2G4	2.06397e-29	0.340279	0.871	0.744	2.22991e-25	0	PA2G4
CENPQ	4.73128e-29	0.398619	0.352	0.195	5.11167e-25	0	CENPQ
ENSGALG00000003277	7.1568e-29	0.413316	0.314	0.17	7.73221e-25	0	ENSGALG00000003277
ARHGAP18	7.72089e-29	0.408758	0.359	0.202	8.34165e-25	0	ARHGAP18
TSSC4	1.41111e-28	0.364393	0.493	0.306	1.52457e-24	0	TSSC4
KIF18A	1.42515e-28	0.385395	0.302	0.159	1.53973e-24	0	KIF18A
KPNB1	1.49438e-28	0.376375	0.656	0.473	1.61452e-24	0	KPNB1
FOXM1	1.752e-27	0.381008	0.254	0.127	1.89286e-23	0	FOXM1
HAT1	2.10607e-27	0.364606	0.372	0.214	2.2754e-23	0	HAT1
BAZ1B	2.14501e-27	0.403213	0.677	0.494	2.31747e-23	0	BAZ1B
ATAD2	1.22473e-26	0.335112	0.258	0.131	1.32319e-22	0	ATAD2
H2AFY2	2.3689e-26	0.354214	0.723	0.536	2.55936e-22	0	H2AFY2
SUMO3	5.20633e-26	0.355802	0.531	0.351	5.62492e-22	0	SUMO3
WIF1	7.45954e-26	0.358091	0.362	0.208	8.05929e-22	0	WIF1
H1FX	9.97019e-26	0.363879	0.876	0.74	1.07718e-21	0	H1FX
DHFR	1.61703e-25	0.332696	0.382	0.224	1.74704e-21	0	DHFR
SASS6	1.75271e-25	0.332869	0.277	0.147	1.89363e-21	0	SASS6
ORC4	3.47561e-25	0.36635	0.372	0.22	3.75505e-21	0	ORC4
ENSGALG00000003727	8.07611e-25	0.361424	0.283	0.153	8.72543e-21	0	ENSGALG00000003727
POLE3	8.16802e-25	0.32829	0.714	0.535	8.82472e-21	0	POLE3
NUP43	1.56992e-24	0.312428	0.303	0.168	1.69614e-20	0	NUP43
NCAPD2	1.8118e-24	0.355021	0.251	0.132	1.95747e-20	0	NCAPD2
IPO9	2.34104e-24	0.318495	0.269	0.143	2.52926e-20	0	IPO9
MSX2	2.70746e-24	0.440911	0.407	0.254	2.92514e-20	0	MSX2
MTHFD1	7.19018e-24	0.330773	0.363	0.216	7.76827e-20	0	MTHFD1
TFDP2	9.47146e-24	0.362695	0.441	0.28	1.0233e-19	0	TFDP2
BIRC5	9.9284e-24	0.279605	0.531	0.342	1.07266e-19	0	BIRC5
PNN	1.62593e-23	0.3229	0.866	0.732	1.75665e-19	0	PNN
NCAPG	2.57101e-23	0.380024	0.257	0.139	2.77772e-19	0	NCAPG
UNG	3.0332e-23	0.298512	0.257	0.135	3.27707e-19	0	UNG
KIF2C	3.21084e-23	0.258702	0.358	0.208	3.469e-19	0	KIF2C
PEBP1	8.56789e-23	0.261369	0.92	0.83	9.25675e-19	0	PEBP1
SRSF2	4.91784e-22	0.325037	0.78	0.635	5.31324e-18	0	SRSF2
LMNA	5.44937e-22	0.267186	0.877	0.709	5.8875e-18	0	LMNA
MCM2	2.50695e-21	0.286192	0.399	0.245	2.70851e-17	0	MCM2
RBBP4	2.68164e-21	0.288753	0.853	0.716	2.89724e-17	0	RBBP4
ENSGALG00000041102	4.26769e-21	0.352512	0.634	0.468	4.61081e-17	0	ENSGALG00000041102
LSM6	4.87182e-21	0.280381	0.672	0.495	5.26351e-17	0	LSM6
NSMCE3	1.07547e-20	0.346622	0.434	0.29	1.16194e-16	0	NSMCE3
SPDL1	1.50102e-20	0.329819	0.378	0.239	1.6217e-16	0	SPDL1
PARN	1.80173e-20	0.351341	0.313	0.188	1.94659e-16	0	PARN
PRIM1	3.12432e-20	0.310237	0.356	0.223	3.37551e-16	0	PRIM1
KIF23	3.76252e-20	0.314167	0.291	0.169	4.06503e-16	0	KIF23
AURKAIP1	4.18098e-20	0.316384	0.532	0.37	4.51713e-16	0	AURKAIP1
DCLRE1A	4.79609e-20	0.281296	0.282	0.161	5.1817e-16	0	DCLRE1A
CYCS	8.59098e-20	0.279216	0.842	0.729	9.2817e-16	0	CYCS
LSM3	2.44807e-19	0.317767	0.649	0.484	2.6449e-15	0	LSM3
YWHAH	4.95765e-19	0.269216	0.515	0.357	5.35624e-15	0	YWHAH
PRDX3	5.16955e-19	0.283809	0.771	0.635	5.58518e-15	0	PRDX3
SRSF10	6.03965e-19	0.276361	0.803	0.672	6.52524e-15	0	SRSF10
RAD21	6.11859e-19	0.271644	0.593	0.415	6.61053e-15	0	RAD21
GNL3	1.04544e-18	0.282582	0.726	0.572	1.1295e-14	0	GNL3
RUVBL1	3.0121e-18	0.334596	0.577	0.426	3.25428e-14	0	RUVBL1
ENSGALG00000031031	4.03993e-18	0.334295	0.58	0.428	4.36474e-14	0	ENSGALG00000031031
C21orf59	4.18828e-18	0.291161	0.273	0.16	4.52501e-14	0	C21orf59
LAP3	7.29208e-18	0.254475	0.427	0.284	7.87837e-14	0	LAP3
LSM8	7.50582e-18	0.27972	0.569	0.409	8.10928e-14	0	LSM8
MRE11	1.30672e-17	0.257128	0.375	0.242	1.41178e-13	0	MRE11
GCSH	1.42178e-17	0.310479	0.655	0.511	1.5361e-13	0	GCSH
NOC2L	2.37468e-17	0.2525	0.425	0.282	2.5656e-13	0	NOC2L
LTA4H	2.47319e-17	0.260814	0.441	0.297	2.67204e-13	0	LTA4H
ENSGALG00000042539	2.61401e-17	0.273302	0.54	0.388	2.82417e-13	0	ENSGALG00000042539
BID	3.21757e-17	0.284016	0.616	0.464	3.47626e-13	0	BID
PRRX1	3.69783e-17	0.250515	0.791	0.646	3.99514e-13	0	PRRX1
ATP1B3	4.09018e-17	0.270389	0.435	0.295	4.41903e-13	0	ATP1B3
HJURP	5.37057e-17	0.268429	0.257	0.151	5.80236e-13	0	HJURP
SMC5	6.01576e-17	0.288449	0.425	0.29	6.49943e-13	0	SMC5
PAICS	1.26898e-16	0.263934	0.489	0.344	1.37101e-12	0	PAICS
PDZD11	5.36834e-16	0.279959	0.307	0.195	5.79996e-12	0	PDZD11
ENSGALG00000022819	9.79611e-16	0.316331	0.51	0.381	1.05837e-11	0	ENSGALG00000022819
DTYMK	1.04599e-15	0.295088	0.443	0.311	1.13009e-11	0	DTYMK
TUBB2B	1.28369e-15	0.26002	0.482	0.343	1.3869e-11	0	TUBB2B
POP5	1.97843e-15	0.279105	0.484	0.35	2.13749e-11	0	POP5
CCND1	2.6884e-15	0.316002	0.595	0.469	2.90454e-11	0	CCND1
AATF	1.98059e-14	0.25968	0.277	0.175	2.13983e-10	0	AATF
MND1	2.07476e-14	0.25211	0.633	0.485	2.24157e-10	0	MND1
SMC6	2.5275e-14	0.259114	0.357	0.244	2.73072e-10	0	SMC6
SRSF7.1	3.51785e-14	0.261383	0.606	0.465	3.80068e-10	0	SRSF7.1
NUP107	2.39318e-13	0.262203	0.318	0.214	2.58559e-09	0	NUP107
PHPT1	2.57959e-13	0.253831	0.495	0.364	2.78699e-09	0	PHPT1
NOL8	8.48882e-13	0.256025	0.329	0.221	9.17132e-09	0	NOL8
FAM60A	1.13654e-11	0.26742	0.419	0.306	1.22791e-07	0	FAM60A
KPNA2	0	2.88627	0.926	0.22	0	1	KPNA2
CENPF	0	2.67089	0.929	0.259	0	1	CENPF
ASPM	0	2.41715	0.931	0.243	0	1	ASPM
UBE2U	0	2.24991	0.923	0.215	0	1	UBE2U
TPX2	0	2.21005	0.972	0.353	0	1	TPX2
CDC20	0	2.19429	0.811	0.147	0	1	CDC20
BUB1B	0	2.12402	0.857	0.166	0	1	BUB1B
CDK1	0	2.00102	0.964	0.363	0	1	CDK1
DLGAP5	0	1.95071	0.887	0.221	0	1	DLGAP5
CKAP2	0	1.94349	0.957	0.343	0	1	CKAP2
NUSAP11	0	1.93059	0.816	0.197	0	1	NUSAP1
INCENP1	0	1.92543	0.935	0.327	0	1	INCENP
HMGB2	0	1.92368	0.999	0.735	0	1	HMGB2
AURKB	0	1.92347	0.739	0.141	0	1	AURKB
CCNB3	0	1.86129	0.633	0.067	0	1	CCNB3
CENPE	0	1.85817	0.793	0.175	0	1	CENPE
KIF111	0	1.82087	0.846	0.229	0	1	KIF11
KIF4B1	0	1.80964	0.938	0.325	0	1	KIF4B
TACC3	0	1.79615	0.89	0.321	0	1	TACC3
TOP2A1	0	1.79268	0.978	0.428	0	1	TOP2A
KIF2C1	0	1.63845	0.719	0.142	0	1	KIF2C
MKI671	0	1.63481	0.893	0.346	0	1	MKI67
HMMR	0	1.61696	0.647	0.112	0	1	HMMR
ENSGALG00000035030	0	1.59134	0.688	0.124	0	1	ENSGALG00000035030
NDC801	0	1.58993	0.769	0.187	0	1	NDC80
CCNB1	0	1.57892	0.689	0.16	0	1	CCNB1
TUBA51	0	1.50552	0.825	0.284	0	1	TUBA5
RACGAP1	0	1.50136	0.625	0.106	0	1	RACGAP1
BUB1	0	1.49809	0.654	0.117	0	1	BUB1
KNSTRN1	0	1.49351	0.717	0.177	0	1	KNSTRN
PBK1	0	1.46377	0.875	0.312	0	1	PBK
TTK	0	1.43115	0.678	0.151	0	1	TTK
GTSE1	0	1.42988	0.54	0.073	0	1	GTSE1
ENSGALG00000012836	0	1.22594	0.494	0.066	0	1	ENSGALG00000012836
KIF231	9.63997e-308	1.29109	0.6	0.113	1.0415e-303	1	KIF23
SMC21	5.84623e-302	1.56763	0.932	0.407	6.31626e-298	1	SMC2
ENSGALG000000399641	2.02948e-287	1.41665	0.765	0.234	2.19265e-283	1	ENSGALG00000039964
PLK1	8.15977e-286	1.1695	0.504	0.079	8.81582e-282	1	PLK1
ENSGALG00000038799	1.75027e-284	1.264	0.537	0.094	1.89099e-280	1	ENSGALG00000038799
NEK2	2.14352e-284	1.16216	0.447	0.059	2.31586e-280	1	NEK2
PTTG2	5.49096e-271	1.44618	0.689	0.188	5.93243e-267	1	PTTG2
ENSGALG00000029911	6.04922e-265	1.19201	0.491	0.083	6.53557e-261	1	ENSGALG00000029911
TUBB4B	2.16195e-259	1.36951	0.932	0.536	2.33577e-255	1	TUBB4B
ARHGAP11B	4.64685e-257	1.21549	0.49	0.087	5.02046e-253	1	ARHGAP11B
TNFAIP8L1	2.19136e-247	1.16394	0.497	0.093	2.36755e-243	1	TNFAIP8L1
CDCA31	4.59001e-244	1.18517	0.633	0.161	4.95904e-240	1	CDCA3
SMC41	2.30697e-235	1.3464	0.776	0.283	2.49245e-231	1	SMC4
BIRC51	4.36252e-235	1.26263	0.795	0.295	4.71327e-231	1	BIRC5
NCAPH1	2.75604e-233	1.17771	0.57	0.135	2.97762e-229	1	NCAPH
G2E3	2.97546e-233	1.16144	0.538	0.118	3.21468e-229	1	G2E3
CDCA2	2.98616e-218	1.03944	0.449	0.083	3.22625e-214	1	CDCA2
SGO11	9.36724e-212	1.20069	0.513	0.119	1.01204e-207	1	SGO1
KIF151	2.38287e-208	1.18443	0.739	0.261	2.57445e-204	1	KIF15
KIF18A1	8.99043e-208	1.13464	0.515	0.121	9.71326e-204	1	KIF18A
NUF21	8.74332e-206	1.19063	0.758	0.286	9.44628e-202	1	NUF2
HJURP1	3.13827e-204	1.13185	0.488	0.11	3.39058e-200	1	HJURP
FOXM11	7.57272e-202	1.00301	0.451	0.092	8.18156e-198	1	FOXM1
ENSGALG00000038194	3.10386e-198	0.905427	0.384	0.064	3.35341e-194	1	ENSGALG00000038194
FAM72A	7.20819e-198	0.883788	0.329	0.044	7.78773e-194	1	FAM72A
SPC251	6.93351e-195	1.17433	0.808	0.343	7.49097e-191	1	SPC25
ENSGALG00000043289	3.92343e-192	0.876075	0.35	0.054	4.23887e-188	1	ENSGALG00000043289
LBR1	4.43697e-185	1.06543	0.901	0.515	4.7937e-181	1	LBR
BORA	3.02635e-182	0.846736	0.342	0.054	3.26967e-178	1	BORA
TUBA1A1	6.6835e-182	0.720249	1	0.959	7.22085e-178	1	TUBA1A
MELK	1.22591e-181	0.807558	0.336	0.052	1.32448e-177	1	MELK
ENSGALG00000038416	6.83636e-177	0.842188	0.334	0.053	7.38601e-173	1	ENSGALG00000038416
NDE1	2.53492e-176	1.00212	0.465	0.112	2.73872e-172	1	NDE1
CKAP5	3.37746e-174	1.10033	0.657	0.236	3.64901e-170	1	CKAP5
MAD2L11	1.21907e-173	1.05648	0.772	0.338	1.31708e-169	1	MAD2L1
H2AFZ1	2.237e-172	0.795156	0.993	0.836	2.41686e-168	1	H2AFZ
MTFR2	5.22951e-168	0.877431	0.362	0.068	5.64996e-164	1	MTFR2
CCNF	6.94292e-166	0.834163	0.339	0.06	7.50113e-162	1	CCNF
ENSGALG000000303671	4.42266e-159	0.928875	0.42	0.1	4.77825e-155	1	ENSGALG00000030367
CALM2	3.20272e-153	0.601218	0.999	0.983	3.46022e-149	1	CALM2
HN1	2.13183e-151	0.971986	0.871	0.512	2.30323e-147	1	HN1
ARL6IP1	7.27739e-151	0.980881	0.602	0.215	7.86249e-147	1	ARL6IP1
CENPW1	5.55749e-150	1.03795	0.685	0.266	6.00431e-146	1	CENPW
DEPDC1	5.60116e-149	0.763251	0.323	0.06	6.05149e-145	1	DEPDC1
ENSGALG00000034232	1.76297e-147	0.671057	0.28	0.044	1.90471e-143	1	ENSGALG00000034232
NCAPG1	2.51695e-147	0.83042	0.426	0.109	2.71931e-143	1	NCAPG
TRIM59	5.27398e-147	0.803995	0.326	0.063	5.69801e-143	1	TRIM59
TERF11	2.49686e-140	0.893744	0.492	0.151	2.69761e-136	1	TERF1
CEP55	1.04921e-138	0.712037	0.278	0.047	1.13357e-134	1	CEP55
ERCC6L	1.40969e-138	0.70847	0.294	0.054	1.52302e-134	1	ERCC6L
ARHGAP19	2.07618e-136	0.652966	0.271	0.045	2.2431e-132	1	ARHGAP19
CENPI	4.60015e-131	0.745774	0.339	0.076	4.97e-127	1	CENPI
PNRC2	2.22481e-130	0.920033	0.832	0.481	2.40369e-126	1	PNRC2
DEPDC1B	9.19543e-129	0.653639	0.255	0.042	9.93474e-125	1	DEPDC1B
LOC101747587	1.68573e-127	0.625176	0.996	0.964	1.82126e-123	1	LOC101747587
RAD211	3.90143e-126	0.891469	0.765	0.385	4.21511e-122	1	RAD21
EZH2	1.88961e-125	0.941639	0.718	0.348	2.04154e-121	1	EZH2
CENPH1	2.53327e-119	0.863798	0.618	0.254	2.73695e-115	1	CENPH
SLX4IP	1.05896e-118	0.69917	0.322	0.074	1.1441e-114	1	SLX4IP
ENSGALG00000036827	1.54428e-117	0.781448	0.449	0.143	1.66844e-113	1	ENSGALG00000036827
ENSGALG00000040734	1.2213e-116	0.620808	0.291	0.061	1.31949e-112	1	ENSGALG00000040734
FBXO51	5.47429e-116	0.868405	0.402	0.12	5.91442e-112	1	FBXO5
CENPL	2.97024e-115	0.647594	0.3	0.067	3.20905e-111	1	CENPL
RANGAP1	2.1945e-111	0.787612	0.528	0.2	2.37094e-107	1	RANGAP1
ODF2	1.38748e-108	0.748318	0.456	0.153	1.49904e-104	1	ODF2
CDKN3	1.81919e-107	0.664418	0.273	0.059	1.96546e-103	1	CDKN3
HMGB1	4.18121e-103	0.439335	1	0.987	4.51738e-99	1	HMGB1
HMGB3	1.65835e-102	0.533002	0.994	0.938	1.79168e-98	1	HMGB3
CENPQ1	3.50915e-102	0.7563	0.477	0.173	3.79128e-98	1	CENPQ
POC5	4.3713e-99	0.651013	0.274	0.064	4.72275e-95	1	POC5
ENSGALG00000039339	1.62749e-98	0.684241	0.367	0.111	1.75834e-94	1	ENSGALG00000039339
UBB	6.68916e-97	0.399173	0.998	0.996	7.22697e-93	1	UBB
HMGN41	6.77798e-94	0.440136	1	0.974	7.32293e-90	1	HMGN4
CENPC1	2.51265e-86	0.658816	0.373	0.125	2.71467e-82	1	CENPC
NCAPD21	2.97478e-85	0.598224	0.355	0.114	3.21395e-81	1	NCAPD2
PLK41	6.48077e-85	0.588466	0.351	0.113	7.00183e-81	1	PLK4
HSP90AA11	7.55385e-85	0.511579	0.997	0.957	8.16118e-81	1	HSP90AA1
TRAIP	1.24563e-84	0.52799	0.287	0.079	1.34578e-80	1	TRAIP
DIAPH3	1.65368e-79	0.521908	0.268	0.074	1.78664e-75	1	DIAPH3
KIAA1524	2.44731e-79	0.588263	0.363	0.125	2.64408e-75	1	KIAA1524
BUB3	1.70563e-78	0.709216	0.737	0.436	1.84277e-74	1	BUB3
MIS18A1	1.73683e-77	0.609952	0.504	0.216	1.87647e-73	1	MIS18A
SPDL11	1.34691e-76	0.636766	0.502	0.218	1.4552e-72	1	SPDL1
NUCKS1	1.60661e-76	0.550292	0.934	0.778	1.73578e-72	1	NUCKS1
HAUS11	1.91179e-74	0.621665	0.448	0.184	2.0655e-70	1	HAUS1
UHRF11	4.31838e-74	0.587267	0.76	0.42	4.66557e-70	1	UHRF1
SKA31	2.02002e-73	0.586839	0.355	0.128	2.18243e-69	1	SKA3
CENPK1	4.23055e-73	0.596714	0.637	0.324	4.57068e-69	1	CENPK
KATNA1	2.69121e-70	0.606358	0.334	0.117	2.90759e-66	1	KATNA1
DYL1	1.48417e-68	0.480997	0.967	0.84	1.60349e-64	1	DYL1
TRIP13	4.35996e-67	0.483446	0.31	0.105	4.7105e-63	1	TRIP13
CKS1B	5.62317e-66	0.448638	0.259	0.079	6.07528e-62	1	CKS1B
TMPO1	1.32434e-65	0.618305	0.759	0.471	1.43082e-61	1	TMPO
MIS18BP11	2.38333e-65	0.521502	0.32	0.113	2.57495e-61	1	MIS18BP1
ENSGALG000000037271	5.94953e-65	0.543959	0.363	0.14	6.42788e-61	1	ENSGALG00000003727
LMNA1	1.41763e-64	0.505081	0.906	0.706	1.53161e-60	1	LMNA
SKA2P1	1.77011e-64	0.610094	0.602	0.318	1.91242e-60	1	SKA2P1
CENPT1	7.35018e-63	0.536752	0.327	0.122	7.94113e-59	1	CENPT
PCNT	1.05907e-61	0.575671	0.559	0.28	1.14422e-57	1	PCNT
RFC31	1.08166e-61	0.467959	0.36	0.14	1.16862e-57	1	RFC3
BRCA11	7.47137e-61	0.479965	0.508	0.237	8.07207e-57	1	BRCA1
DSN1	4.41402e-60	0.536648	0.402	0.171	4.7689e-56	1	DSN1
TTF2	7.44377e-60	0.490942	0.315	0.117	8.04225e-56	1	TTF2
GNAI3	6.26877e-59	0.518017	0.596	0.315	6.77278e-55	1	GNAI3
LMNB1	2.8183e-58	0.584222	0.45	0.209	3.04489e-54	1	LMNB1
VRK11	2.4027e-57	0.522291	0.501	0.243	2.59587e-53	1	VRK1
H1FX1	5.07039e-56	0.500378	0.903	0.736	5.47805e-52	1	H1FX
SASS61	2.59354e-55	0.531074	0.34	0.137	2.80206e-51	1	SASS6
MCPH11	2.8433e-55	0.462404	0.325	0.127	3.0719e-51	1	MCPH1
NUP50	4.61973e-55	0.526484	0.479	0.232	4.99115e-51	1	NUP50
FZR1	6.40448e-54	0.513342	0.44	0.205	6.9194e-50	1	FZR1
CNTRL	2.40948e-52	0.603005	0.577	0.325	2.6032e-48	1	CNTRL
BRD8	2.18484e-51	0.453204	0.372	0.162	2.36051e-47	1	BRD8
FANCL1	2.39437e-50	0.49351	0.56	0.301	2.58688e-46	1	FANCL
HSPA81	1.00462e-48	0.376231	0.993	0.928	1.08539e-44	1	HSPA8
UBE2T1	5.77256e-44	0.40098	0.437	0.215	6.23668e-40	1	UBE2T
ENSGALG000000463891	6.78765e-43	0.490413	0.515	0.287	7.33337e-39	1	ENSGALG00000046389
DCK1	1.68556e-41	0.377358	0.283	0.118	1.82107e-37	1	DCK
MRPL51	3.86755e-41	0.461177	0.705	0.462	4.1785e-37	1	MRPL51
DEK1	1.11527e-39	0.399911	0.808	0.554	1.20493e-35	1	DEK
FABP71	2.93621e-39	0.417433	0.508	0.283	3.17228e-35	1	FABP7
ENSGALG00000010034	1.14094e-38	0.376156	0.275	0.117	1.23267e-34	1	ENSGALG00000010034
RAN	3.41134e-38	0.322926	0.96	0.874	3.68561e-34	1	RAN
ENSGALG000000411021	6.17142e-38	0.428773	0.703	0.457	6.6676e-34	1	ENSGALG00000041102
H3F3C	9.89982e-38	0.254718	0.997	0.995	1.06958e-33	1	H3F3C
CASP3	5.86745e-36	0.378573	0.494	0.272	6.3392e-32	1	CASP3
TFAP2B	1.66422e-35	0.623954	0.353	0.182	1.79802e-31	1	TFAP2B
ENSGALG00000036228	1.67119e-35	0.326016	0.304	0.14	1.80555e-31	1	ENSGALG00000036228
FEN11	4.81875e-35	0.356116	0.689	0.445	5.20617e-31	1	FEN1
ENSGALG000000016321	9.90182e-35	0.364611	0.265	0.118	1.06979e-30	1	ENSGALG00000001632
CDC451	6.17657e-34	0.342461	0.277	0.125	6.67316e-30	1	CDC45
SFPQ	6.80212e-34	0.41755	0.765	0.569	7.34901e-30	1	SFPQ
ENSGALG00000035769	2.06551e-31	0.363583	0.553	0.336	2.23158e-27	1	ENSGALG00000035769
CCT5	3.42635e-31	0.331649	0.905	0.76	3.70183e-27	1	CCT5
SP3	7.85935e-31	0.327773	0.386	0.205	8.49124e-27	1	SP3
PDZD111	1.58877e-30	0.319849	0.356	0.187	1.71651e-26	1	PDZD11
UBA2	2.17842e-30	0.346255	0.632	0.405	2.35356e-26	1	UBA2
THYN1	3.26785e-30	0.335853	0.336	0.172	3.53059e-26	1	THYN1
WHSC11	5.78642e-30	0.349815	0.508	0.302	6.25165e-26	1	WHSC1
GABPA	7.41433e-30	0.325768	0.366	0.193	8.01044e-26	1	GABPA
DYNLL1	9.75169e-30	0.380166	0.759	0.537	1.05357e-25	1	DYNLL1
CDC42EP4	8.43778e-29	0.294643	0.34	0.175	9.11617e-25	1	CDC42EP4
PPP2R5C	1.18555e-28	0.310744	0.431	0.244	1.28087e-24	1	PPP2R5C
CHTF81	1.45849e-28	0.295053	0.338	0.176	1.57575e-24	1	CHTF8
SPOCK1	1.48906e-28	0.33805	0.28	0.137	1.60878e-24	1	SPOCK1
ENSGALG000000228191	2.2631e-28	0.549669	0.557	0.374	2.44505e-24	1	ENSGALG00000022819
HSPD1	8.42713e-28	0.287936	0.95	0.847	9.10467e-24	1	HSPD1
MSX21	9.15585e-28	0.4707	0.423	0.253	9.89198e-24	1	MSX2
TCP1	1.47997e-27	0.35519	0.858	0.695	1.59896e-23	1	TCP1
NFYB	3.66816e-27	0.287221	0.397	0.221	3.96308e-23	1	NFYB
RAD181	1.04259e-26	0.298708	0.343	0.185	1.12641e-22	1	RAD18
TWIST1	1.21774e-26	0.34293	0.6	0.391	1.31565e-22	1	TWIST1
KATNBL1	1.95377e-26	0.252857	0.266	0.13	2.11085e-22	1	KATNBL1
CCNL2	2.39004e-26	0.319774	0.442	0.259	2.5822e-22	1	CCNL2
ARHGAP181	2.48264e-26	0.30956	0.366	0.203	2.68225e-22	1	ARHGAP18
BID1	4.60653e-26	0.329034	0.675	0.455	4.97689e-22	1	BID
SLU7	3.09785e-25	0.32789	0.461	0.277	3.34692e-21	1	SLU7
ENSGALG00000046102	8.7739e-25	0.250914	0.951	0.877	9.47932e-21	1	ENSGALG00000046102
DYNLL2	2.29849e-24	0.306154	0.576	0.375	2.48329e-20	1	DYNLL2
HOXA13	2.67954e-24	0.290375	0.681	0.471	2.89498e-20	1	HOXA13
KHDRBS3	4.24986e-24	0.292131	0.352	0.197	4.59155e-20	1	KHDRBS3
PDHA2	9.68163e-24	0.283664	0.446	0.27	1.046e-19	1	PDHA2
CEP295	9.69447e-24	0.305498	0.326	0.181	1.04739e-19	1	CEP295
LGR5	1.04404e-23	0.312503	0.262	0.134	1.12798e-19	1	LGR5
PAPOLB	3.63909e-23	0.324768	0.666	0.461	3.93167e-19	1	PAPOLB
YWHAH1	3.72468e-23	0.328259	0.546	0.353	4.02415e-19	1	YWHAH
RRM11	6.90843e-23	0.276442	0.457	0.282	7.46387e-19	1	RRM1
GPC3	1.26812e-22	0.266501	0.28	0.148	1.37008e-18	1	GPC3
NUP1071	1.30596e-22	0.284621	0.36	0.207	1.41096e-18	1	NUP107
PRPF38A	1.50842e-22	0.275267	0.457	0.28	1.6297e-18	1	PRPF38A
ENSGALG00000042416	1.82695e-22	0.257663	0.329	0.183	1.97383e-18	1	ENSGALG00000042416
PRPF38B	1.91926e-22	0.300251	0.621	0.429	2.07357e-18	1	PRPF38B
SRSF7.11	2.33126e-22	0.278337	0.655	0.457	2.51869e-18	1	SRSF7.1
EIF2S2	5.06709e-22	0.284938	0.871	0.733	5.47449e-18	1	EIF2S2
HNRNPDL	9.19151e-22	0.269441	0.879	0.769	9.93051e-18	1	HNRNPDL
ENSGALG00000038222	1.2961e-21	0.316671	0.577	0.39	1.40031e-17	1	ENSGALG00000038222
SLTM	1.66085e-21	0.320523	0.647	0.458	1.79438e-17	1	SLTM
HIGD1C	4.55876e-21	0.253317	0.3	0.166	4.92528e-17	1	HIGD1C
ENSGALG00000034300	1.11351e-20	0.286238	0.762	0.577	1.20304e-16	1	ENSGALG00000034300
ENSGALG00000000408	1.7583e-20	0.263389	0.506	0.325	1.89966e-16	1	ENSGALG00000000408
TALDO1	2.24242e-20	0.288789	0.802	0.641	2.42271e-16	1	TALDO1
CMSS1	4.11269e-20	0.282268	0.443	0.278	4.44335e-16	1	CMSS1
ENSGALG000000425391	4.6726e-20	0.253329	0.575	0.383	5.04827e-16	1	ENSGALG00000042539
LSM31	4.89468e-20	0.286295	0.672	0.482	5.28821e-16	1	LSM3
CTCF	5.37003e-20	0.275116	0.594	0.408	5.80178e-16	1	CTCF
HSPA4L	1.21178e-19	0.260105	0.45	0.287	1.3092e-15	1	HSPA4L
CACYBP	1.38672e-19	0.253351	0.694	0.505	1.49821e-15	1	CACYBP
CENPS1	1.74647e-19	0.265055	0.508	0.334	1.88689e-15	1	CENPS
XPO1	5.04781e-19	0.316028	0.726	0.568	5.45365e-15	1	XPO1
PRRX11	6.89981e-19	0.265542	0.81	0.644	7.45455e-15	1	PRRX1
HP1BP3	2.59743e-18	0.260006	0.783	0.615	2.80626e-14	1	HP1BP3
ADD1	1.24712e-17	0.256205	0.662	0.483	1.34739e-13	1	ADD1
SMC3	1.99416e-17	0.254089	0.765	0.579	2.15449e-13	1	SMC3
GSTO2	3.81151e-17	0.256956	0.396	0.251	4.11795e-13	1	GSTO2
CCND11	4.25727e-15	0.265689	0.619	0.466	4.59956e-11	1	CCND1
ENSGALG000000228192	4.46641e-90	1.48395	0.629	0.367	4.82551e-86	2	ENSGALG00000022819
MSX22	2.299e-88	1.0745	0.526	0.241	2.48384e-84	2	MSX2
TFAP2B1	6.9374e-83	1.12206	0.428	0.174	7.49517e-79	2	TFAP2B
WNT5A	1.08905e-61	0.758452	0.776	0.602	1.17661e-57	2	WNT5A
GPC31	2.94961e-61	0.893042	0.343	0.141	3.18676e-57	2	GPC3
PTMA	2.58281e-55	0.293672	1	0.998	2.79047e-51	2	PTMA
LUM	7.35934e-51	0.98827	0.413	0.212	7.95103e-47	2	LUM
MSX1	2.99145e-50	0.515127	0.755	0.515	3.23196e-46	2	MSX1
MIF1	5.92106e-40	0.374635	0.97	0.945	6.39712e-36	2	MIF
HMGN42	2.35384e-34	0.320792	0.988	0.977	2.54309e-30	2	HMGN4
HDGF	5.19291e-33	0.407013	0.924	0.883	5.61042e-29	2	HDGF
SHFM1	1.26383e-30	0.399214	0.891	0.862	1.36545e-26	2	SHFM1
SET	1.33394e-26	0.374019	0.914	0.875	1.44119e-22	2	SET
ANP32B	2.88037e-25	0.310274	0.96	0.949	3.11195e-21	2	ANP32B
NUCKS11	1.84783e-24	0.408884	0.857	0.794	1.99639e-20	2	NUCKS1
RAN1	2.86216e-22	0.340834	0.922	0.882	3.09227e-18	2	RAN
HMGN5	7.1149e-22	0.297561	0.962	0.942	7.68694e-18	2	HMGN5
TCF12	2.96714e-20	0.290626	0.911	0.861	3.2057e-16	2	TCF12
HSPE1	1.13437e-19	0.355125	0.885	0.855	1.22557e-15	2	HSPE1
HNRNPR	2.65615e-19	0.325119	0.892	0.879	2.8697e-15	2	HNRNPR
PA2G41	1.22397e-18	0.402338	0.799	0.76	1.32238e-14	2	PA2G4
HSPD11	1.80482e-18	0.31087	0.885	0.859	1.94993e-14	2	HSPD1
SNRPGP15	3.60359e-18	0.30739	0.878	0.86	3.89332e-14	2	SNRPGP15
MINOS1	6.48467e-18	0.386562	0.784	0.759	7.00604e-14	2	MINOS1
HNRNPM	1.08685e-17	0.2819	0.932	0.921	1.17423e-13	2	HNRNPM
ARHGAP182	1.71855e-17	0.603659	0.319	0.214	1.85672e-13	2	ARHGAP18
SNRPE	2.40987e-17	0.325916	0.875	0.842	2.60362e-13	2	SNRPE
PSMB2	3.09896e-17	0.393705	0.756	0.715	3.34812e-13	2	PSMB2
CDCA7	3.32093e-17	0.537826	0.28	0.176	3.58794e-13	2	CDCA7
CCT2	4.43763e-16	0.373458	0.757	0.735	4.79441e-12	2	CCT2
NASP1	1.46747e-15	0.253963	0.943	0.896	1.58546e-11	2	NASP
CCT51	4.70577e-15	0.376779	0.815	0.777	5.08411e-11	2	CCT5
HNRNPH3	1.43569e-14	0.266159	0.934	0.915	1.55112e-10	2	HNRNPH3
ENSGALG000000461021	2.08203e-14	0.273592	0.902	0.887	2.24942e-10	2	ENSGALG00000046102
CCND12	4.04813e-14	0.514082	0.547	0.481	4.3736e-10	2	CCND1
YWHAZ	6.15001e-14	0.279616	0.903	0.895	6.64447e-10	2	YWHAZ
FKBP1A	6.82032e-14	0.285235	0.817	0.811	7.36867e-10	2	FKBP1A
LIMD2	7.4185e-14	0.293952	0.685	0.62	8.01494e-10	2	LIMD2
SNRPN	7.61473e-14	0.292927	0.838	0.809	8.22696e-10	2	SNRPN
KIFAP3	3.04734e-13	0.453617	0.539	0.457	3.29234e-09	2	KIFAP3
NUDT16L1	4.556e-13	0.304632	0.803	0.79	4.9223e-09	2	NUDT16L1
HNRNPDL1	5.73375e-13	0.298669	0.81	0.782	6.19474e-09	2	HNRNPDL
PSMA7	1.40367e-12	0.309479	0.758	0.742	1.51652e-08	2	PSMA7
NDFIP1	1.77643e-12	0.386135	0.631	0.596	1.91926e-08	2	NDFIP1
PTTG21	1.82522e-12	0.451681	0.349	0.253	1.97196e-08	2	PTTG2
SDC1	2.02892e-12	0.439034	0.411	0.329	2.19204e-08	2	SDC1
BRD7	2.35213e-12	0.374007	0.615	0.577	2.54124e-08	2	BRD7
PSMA3	2.51293e-12	0.318649	0.722	0.714	2.71497e-08	2	PSMA3
SSB	8.37566e-12	0.39033	0.645	0.621	9.04906e-08	2	SSB
ENSGALG00000045660	1.56173e-11	0.271175	0.834	0.828	1.68729e-07	2	ENSGALG00000045660
FKBP3	4.1089e-11	0.25648	0.835	0.803	4.43926e-07	2	FKBP3
SNRPD1	4.98819e-11	0.278772	0.804	0.811	5.38924e-07	2	SNRPD1
PPID	5.46214e-11	0.361754	0.616	0.574	5.90129e-07	2	PPID
CAPZB	5.49578e-11	0.268207	0.701	0.671	5.93764e-07	2	CAPZB
RANBP11	8.53201e-11	0.286882	0.801	0.765	9.21799e-07	2	RANBP1
SNRPF	8.94731e-11	0.273601	0.811	0.8	9.66667e-07	2	SNRPF
PSMB4	9.73272e-11	0.270704	0.8	0.801	1.05152e-06	2	PSMB4
EIF2S1	1.14203e-10	0.374717	0.626	0.613	1.23385e-06	2	EIF2S1
PRDX31	1.67547e-10	0.313738	0.687	0.653	1.81018e-06	2	PRDX3
WIF11	1.86035e-10	0.442961	0.301	0.223	2.00992e-06	2	WIF1
EIF2S21	2.33879e-10	0.273099	0.78	0.75	2.52683e-06	2	EIF2S2
CHP1	4.88715e-10	0.452982	0.505	0.461	5.28008e-06	2	CHP1
TALDO11	5.64784e-10	0.331657	0.676	0.665	6.10192e-06	2	TALDO1
YWHAB	7.01421e-10	0.293398	0.784	0.779	7.57815e-06	2	YWHAB
ST13P5	8.27354e-10	0.288798	0.742	0.719	8.93874e-06	2	ST13P5
H1FX2	1.78147e-09	0.253369	0.784	0.759	1.9247e-05	2	H1FX
ENSGALG00000011931	2.41933e-09	0.281505	0.725	0.716	2.61385e-05	2	ENSGALG00000011931
ENSGALG000000343001	2.90297e-09	0.321891	0.626	0.603	3.13637e-05	2	ENSGALG00000034300
FKBP4	4.16825e-09	0.267112	0.657	0.628	4.50338e-05	2	FKBP4
RFC21	4.47246e-09	0.364765	0.484	0.424	4.83204e-05	2	RFC2
RSL24D1	5.70714e-09	0.28701	0.666	0.642	6.166e-05	2	RSL24D1
CCT4	7.15824e-09	0.270393	0.681	0.666	7.73376e-05	2	CCT4
HDDC2	7.4768e-09	0.322741	0.626	0.601	8.07794e-05	2	HDDC2
HMGN1	9.17187e-09	0.26667	0.748	0.741	9.90928e-05	2	HMGN1
MAGOH	1.38543e-08	0.272999	0.752	0.756	0.000149682	2	MAGOH
SESTD1	1.62181e-08	0.432075	0.292	0.228	0.00017522	2	SESTD1
FAM49A	1.82884e-08	0.406856	0.261	0.199	0.000197588	2	FAM49A
LNPK	3.87083e-08	0.363136	0.489	0.438	0.000418204	2	LNPK
HNRNPA2B1	4.74451e-08	0.282588	0.697	0.674	0.000512597	2	HNRNPA2B1
MCM21	5.51099e-08	0.385433	0.325	0.262	0.000595408	2	MCM2
MCM61	6.73551e-08	0.36165	0.472	0.422	0.000727705	2	MCM6
CDH2	1.34989e-07	0.379405	0.314	0.254	0.00145842	2	CDH2
HSBP1	1.54603e-07	0.279694	0.735	0.746	0.00167033	2	HSBP1
THBS4	2.24357e-07	0.434612	0.267	0.213	0.00242396	2	THBS4
TAX1BP3	2.45014e-07	0.311396	0.584	0.567	0.00264713	2	TAX1BP3
KHDRBS31	3.30378e-07	0.325796	0.273	0.213	0.00356941	2	KHDRBS3
LMNA2	3.60352e-07	0.252233	0.758	0.734	0.00389324	2	LMNA
NOP2	4.04379e-07	0.364259	0.371	0.317	0.00436891	2	NOP2
RNF122	4.31226e-07	0.371224	0.273	0.215	0.00465897	2	RNF122
NOP56	5.22918e-07	0.25441	0.718	0.712	0.00564961	2	NOP56
NOLC1	7.79636e-07	0.327983	0.612	0.592	0.00842319	2	NOLC1
MCTS1	8.10439e-07	0.348906	0.495	0.457	0.00875598	2	MCTS1
ENSGALG00000042282	8.17702e-07	0.272461	0.659	0.666	0.00883446	2	ENSGALG00000042282
CCDC59	2.70555e-06	0.358404	0.468	0.431	0.0292307	2	CCDC59
ENSGALG00000030915	2.70905e-06	0.296442	0.594	0.582	0.0292686	2	ENSGALG00000030915
SRP14	3.54067e-06	0.328902	0.551	0.544	0.0382534	2	SRP14
SNRPB2	4.07184e-06	0.251761	0.598	0.584	0.0439921	2	SNRPB2
NOP58	4.7743e-06	0.27191	0.584	0.565	0.0515815	2	NOP58
CLNS1A	5.05101e-06	0.288819	0.588	0.584	0.0545711	2	CLNS1A
ENSGALG000000357691	5.45567e-06	0.426641	0.404	0.365	0.0589431	2	ENSGALG00000035769
PARP1	7.06282e-06	0.255868	0.683	0.695	0.0763067	2	PARP1
PTP4A2	7.95063e-06	0.343458	0.377	0.342	0.0858986	2	PTP4A2
HN1L	8.10325e-06	0.255632	0.603	0.591	0.0875476	2	HN1L
SNRPA1	8.13801e-06	0.327882	0.504	0.498	0.0879231	2	SNRPA1
GAR1	9.35859e-06	0.317878	0.41	0.378	0.10111	2	GAR1
LSM5	1.39062e-05	0.27525	0.574	0.561	0.150243	2	LSM5
MND11	1.60791e-05	0.284208	0.524	0.508	0.173718	2	MND1
NBL1	1.86353e-05	0.252975	0.388	0.341	0.201336	2	NBL1
PPIL1	2.23911e-05	0.313431	0.434	0.411	0.241913	2	PPIL1
POMP	2.37637e-05	0.272329	0.616	0.628	0.256742	2	POMP
MCM51	2.64237e-05	0.331664	0.31	0.261	0.285482	2	MCM5
CAPZA1	3.20835e-05	0.264519	0.571	0.574	0.34663	2	CAPZA1
PTGES3	3.33412e-05	0.255868	0.528	0.522	0.360219	2	PTGES3
TWIST11	3.8358e-05	0.290219	0.454	0.419	0.41442	2	TWIST1
BID2	4.00238e-05	0.273016	0.503	0.487	0.432417	2	BID
NKD1	5.44195e-05	0.336373	0.339	0.298	0.587949	2	NKD1
MRPL28	6.97099e-05	0.301857	0.523	0.512	0.753146	2	MRPL28
DNAJC2	0.000148294	0.256044	0.556	0.543	1	2	DNAJC2
PUM3	0.000202365	0.292578	0.48	0.463	1	2	PUM3
COMMD3	0.000213046	0.326647	0.423	0.41	1	2	COMMD3
MBD3	0.000222116	0.250642	0.514	0.516	1	2	MBD3
MRPS11	0.000298732	0.276306	0.415	0.393	1	2	MRPS11
NUP88	0.000327503	0.320917	0.257	0.223	1	2	NUP88
HNRNPK	0.000430069	0.282269	0.447	0.434	1	2	HNRNPK
MRPL19	0.000461843	0.30417	0.453	0.448	1	2	MRPL19
CTH	0.00106271	0.26701	0.32	0.292	1	2	CTH
UCHL5	0.00124971	0.317814	0.383	0.37	1	2	UCHL5
ENSGALG00000034786	0.00300314	0.266164	0.409	0.406	1	2	ENSGALG00000034786
BTF3L4	0.00330918	0.251854	0.453	0.454	1	2	BTF3L4
COPS5	0.00340235	0.296648	0.272	0.251	1	2	COPS5
MRPS23	0.00463496	0.253705	0.458	0.454	1	2	MRPS23
ANAPC16	0.00505504	0.255884	0.392	0.386	1	2	ANAPC16
EPB41	0.00554876	0.273881	0.272	0.249	1	2	EPB41
DAAM1	0.00555704	0.336698	0.276	0.255	1	2	DAAM1
RFC41	0.00558837	0.251399	0.355	0.344	1	2	RFC4
CA9	0.00637277	0.285003	0.324	0.309	1	2	CA9
NUDT11	0.00796634	0.254987	0.361	0.352	1	2	NUDT1
ZFHX3	9.54998e-172	1.50231	0.684	0.283	1.03178e-167	3	ZFHX3
AKR1D1	3.80457e-148	1.34635	0.891	0.618	4.11046e-144	3	AKR1D1
TCF121	5.74305e-134	0.976833	0.968	0.853	6.20479e-130	3	TCF12
CRABP1	3.35985e-101	1.70735	0.571	0.277	3.62999e-97	3	CRABP1
GAPDH	3.73554e-98	0.490409	1	0.999	4.03588e-94	3	GAPDH
ZFHX4	1.35026e-95	1.20673	0.697	0.403	1.45882e-91	3	ZFHX4
GAS2	1.66377e-81	1.05978	0.688	0.432	1.79753e-77	3	GAS2
NBL11	1.17353e-80	1.04969	0.586	0.313	1.26788e-76	3	NBL1
COL5A1	1.38579e-80	0.91771	0.838	0.631	1.49721e-76	3	COL5A1
GLT8D2	2.23703e-78	0.966938	0.259	0.069	2.41689e-74	3	GLT8D2
ENSGALG00000036073	4.4322e-72	0.927668	0.795	0.589	4.78855e-68	3	ENSGALG00000036073
COL1A2	1.34907e-65	0.904679	0.878	0.726	1.45753e-61	3	COL1A2
PRRX12	1.53768e-52	0.728229	0.831	0.646	1.66131e-48	3	PRRX1
NR2F2	1.73564e-43	0.84416	0.315	0.143	1.87519e-39	3	NR2F2
ENSGALG00000030647	1.60326e-38	0.530503	0.862	0.761	1.73216e-34	3	ENSGALG00000030647
SPARC	1.73641e-38	0.652514	0.818	0.706	1.87602e-34	3	SPARC
P4HA3	1.28536e-35	0.608285	0.253	0.109	1.3887e-31	3	P4HA3
MAB21L1	1.99898e-34	0.693593	0.347	0.181	2.15969e-30	3	MAB21L1
TGFB2	3.90593e-33	0.635033	0.26	0.116	4.21996e-29	3	TGFB2
LSP1P1	8.33525e-33	0.852817	0.416	0.255	9.00541e-29	3	LSP1P1
UCHL1	2.59524e-29	0.768252	0.423	0.268	2.8039e-25	3	UCHL1
PLOD1	3.64855e-27	0.684139	0.481	0.334	3.94189e-23	3	PLOD1
SCP2	4.14977e-26	0.696386	0.707	0.631	4.48341e-22	3	SCP2
TGFBI	8.68244e-26	0.653744	0.406	0.26	9.3805e-22	3	TGFBI
C2orf40	2.13317e-25	0.782976	0.283	0.155	2.30467e-21	3	C2orf40
ENSGALG00000043377	6.05705e-24	0.608169	0.34	0.208	6.54404e-20	3	ENSGALG00000043377
EML4	1.01332e-23	0.564994	0.577	0.443	1.09479e-19	3	EML4
EEF1B2	2.38668e-23	0.260515	0.99	0.985	2.57856e-19	3	EEF1B2
TXN	3.95445e-23	0.366924	0.949	0.93	4.27238e-19	3	TXN
CRISPLD1	5.90007e-23	0.754323	0.357	0.223	6.37443e-19	3	CRISPLD1
SMS	6.37432e-22	0.570164	0.562	0.448	6.88682e-18	3	SMS
COX6C	8.9609e-21	0.302869	0.968	0.949	9.68135e-17	3	COX6C
MMP2	4.92723e-20	0.462068	0.592	0.462	5.32338e-16	3	MMP2
HOXD12	4.09758e-19	0.408485	0.83	0.76	4.42703e-15	3	HOXD12
TPM1	1.75727e-18	0.483465	0.737	0.648	1.89855e-14	3	TPM1
LDHA	4.66894e-18	0.650661	0.522	0.414	5.04432e-14	3	LDHA
SEMA3D	6.80432e-18	0.598511	0.324	0.204	7.35139e-14	3	SEMA3D
NCAM1	4.88681e-17	0.549856	0.373	0.264	5.27971e-13	3	NCAM1
ENSGALG00000033351	6.34302e-17	0.455037	0.366	0.245	6.853e-13	3	ENSGALG00000033351
DCN	1.22353e-16	0.632873	0.494	0.398	1.3219e-12	3	DCN
ENSGALG00000033770	1.46954e-16	0.509337	0.296	0.192	1.5877e-12	3	ENSGALG00000033770
DBN1	3.72895e-16	0.411009	0.458	0.343	4.02876e-12	3	DBN1
ENSGALG00000030618	5.06874e-16	0.480246	0.36	0.253	5.47627e-12	3	ENSGALG00000030618
ANO5	5.2262e-16	0.608764	0.315	0.214	5.64639e-12	3	ANO5
NEK6	7.09496e-16	0.399413	0.634	0.538	7.66539e-12	3	NEK6
MYL6	1.52918e-15	0.328603	0.856	0.814	1.65213e-11	3	MYL6
TOP2B	1.19587e-14	0.424061	0.76	0.7	1.29202e-10	3	TOP2B
AIMP1	1.53259e-14	0.377722	0.73	0.671	1.65581e-10	3	AIMP1
LGALS1B	3.47846e-14	0.446452	0.513	0.42	3.75812e-10	3	LGALS1B
SLC25A6	4.90434e-14	0.279291	0.834	0.787	5.29865e-10	3	SLC25A6
KAT6B	7.54034e-14	0.436574	0.418	0.314	8.14659e-10	3	KAT6B
FHL3	1.84703e-13	0.429918	0.301	0.205	1.99554e-09	3	FHL3
ENSGALG00000038092	3.02282e-13	0.439932	0.41	0.315	3.26585e-09	3	ENSGALG00000038092
PRDX1	7.38384e-13	0.254656	0.938	0.916	7.9775e-09	3	PRDX1
SMARCA2	1.89157e-12	0.418051	0.611	0.541	2.04366e-08	3	SMARCA2
COL5A2	1.99602e-12	0.417858	0.471	0.379	2.1565e-08	3	COL5A2
PITX1	2.55107e-12	0.363772	0.636	0.546	2.75618e-08	3	PITX1
QDPR	5.08326e-12	0.438328	0.284	0.197	5.49195e-08	3	QDPR
DPYSL3	4.21761e-11	0.526078	0.34	0.263	4.5567e-07	3	DPYSL3
PDGFD	5.50189e-11	0.879068	0.283	0.208	5.94424e-07	3	PDGFD
S100A6	1.49423e-10	0.429813	0.45	0.371	1.61437e-06	3	S100A6
KIFAP31	6.17296e-10	0.403247	0.526	0.46	6.66927e-06	3	KIFAP3
CDH21	6.55574e-10	0.337188	0.335	0.251	7.08282e-06	3	CDH2
NREP	1.6094e-09	0.359468	0.542	0.469	1.7388e-05	3	NREP
SERPINF1	2.32924e-09	0.361155	0.264	0.188	2.51651e-05	3	SERPINF1
ARL6IP5	3.15568e-09	0.330623	0.39	0.313	3.40939e-05	3	ARL6IP5
ENSGALG00000035144	4.88656e-09	0.27128	0.741	0.719	5.27944e-05	3	ENSGALG00000035144
PEX2	5.25531e-09	0.377889	0.256	0.184	5.67784e-05	3	PEX2
GATD3AL1	7.15924e-09	0.321071	0.569	0.511	7.73485e-05	3	GATD3AL1
LIMA1	7.39357e-09	0.343824	0.344	0.268	7.98801e-05	3	LIMA1
LRIG3	1.64649e-08	0.342537	0.275	0.2	0.000177887	3	LRIG3
TES	1.91303e-08	0.32572	0.476	0.405	0.000206684	3	TES
GPC1	1.97594e-08	0.32794	0.406	0.328	0.000213481	3	GPC1
ARL5B	3.58605e-08	0.360241	0.462	0.4	0.000387436	3	ARL5B
SETBP1	5.4172e-08	0.356597	0.355	0.289	0.000585275	3	SETBP1
MCM22	5.55832e-08	0.3348	0.333	0.261	0.000600521	3	MCM2
DUSP7	6.39898e-08	0.410905	0.325	0.26	0.000691345	3	DUSP7
DDRGK1	8.44949e-08	0.3459	0.487	0.425	0.000912883	3	DDRGK1
ADD3	3.7429e-07	0.342901	0.39	0.332	0.00404383	3	ADD3
HOXD13	6.97337e-07	0.313342	0.503	0.453	0.00753403	3	HOXD13
MARCKS	7.36035e-07	0.252639	0.584	0.536	0.00795212	3	MARCKS
BMERB1	7.55553e-07	0.341814	0.436	0.381	0.00816299	3	BMERB1
TCEA2	1.75849e-06	0.324285	0.428	0.38	0.0189988	3	TCEA2
CNN3	2.00821e-06	0.258044	0.649	0.633	0.0216967	3	CNN3
HOXC10	2.14337e-06	0.400223	0.305	0.25	0.0231569	3	HOXC10
GPX7	2.59696e-06	0.326689	0.351	0.296	0.0280576	3	GPX7
LTBP1	4.47019e-06	0.26108	0.47	0.4	0.0482959	3	LTBP1
CTSV	4.89868e-06	0.283858	0.4	0.346	0.0529253	3	CTSV
WSB1	8.71433e-06	0.325413	0.395	0.347	0.0941496	3	WSB1
ELK3	1.28208e-05	0.289577	0.443	0.389	0.138516	3	ELK3
RILPL2	1.31173e-05	0.32605	0.294	0.242	0.141719	3	RILPL2
CD99	2.00537e-05	0.362583	0.303	0.253	0.21666	3	CD99
TTYH3	3.80877e-05	0.269103	0.503	0.466	0.411499	3	TTYH3
ENSGALG00000016397	9.96644e-05	0.300345	0.497	0.469	1	3	ENSGALG00000016397
RND3	0.000113145	0.295003	0.346	0.297	1	3	RND3
KDM5B	0.000182107	0.277729	0.263	0.22	1	3	KDM5B
KTN1	0.00021042	0.315955	0.526	0.496	1	3	KTN1
AAGAB	0.000245507	0.281475	0.383	0.343	1	3	AAGAB
UGDH	0.000313496	0.258805	0.373	0.337	1	3	UGDH
ENSGALG00000006036	0.00042545	0.262092	0.318	0.281	1	3	ENSGALG00000006036
DAP	0.0022295	0.258626	0.43	0.409	1	3	DAP
PPFIBP1	0.00266338	0.393501	0.303	0.28	1	3	PPFIBP1
ENSGALG00000030112	0.00445992	0.269179	0.376	0.358	1	3	ENSGALG00000030112
EPB41L3	0.00526337	0.261845	0.295	0.268	1	3	EPB41L3
CD24	2.51329e-251	2.38447	0.88	0.29	2.71536e-247	4	CD24
SOX9	1.06887e-233	2.36066	0.856	0.288	1.15481e-229	4	SOX9
INHBA	9.37625e-229	2.09143	0.377	0.035	1.01301e-224	4	INHBA
SPON1	7.47524e-217	2.15461	0.512	0.081	8.07625e-213	4	SPON1
CHGB	5.06171e-210	4.22357	0.779	0.279	5.46867e-206	4	CHGB
ENSGALG00000040226	7.73073e-207	2.02508	0.754	0.214	8.35228e-203	4	ENSGALG00000040226
SOX5	2.67543e-166	1.71645	0.559	0.131	2.89053e-162	4	SOX5
ENPP2	6.71813e-159	1.78196	0.388	0.061	7.25827e-155	4	ENPP2
CHRDL1	6.99796e-159	1.64964	0.355	0.048	7.5606e-155	4	CHRDL1
COL9A3	3.04812e-150	1.315	0.51	0.104	3.29319e-146	4	COL9A3
TCF24	7.77129e-146	1.86303	0.293	0.034	8.3961e-142	4	TCF24
COL9A1	5.76067e-141	1.43691	0.696	0.223	6.22383e-137	4	COL9A1
MATN4	1.95505e-139	1.32704	0.709	0.231	2.11224e-135	4	MATN4
ENSGALG00000029601	5.01277e-138	1.45072	0.904	0.555	5.4158e-134	4	ENSGALG00000029601
WWP2	9.31246e-138	1.57959	0.493	0.114	1.00612e-133	4	WWP2
BMPR1B	1.30749e-126	1.19712	0.364	0.065	1.41262e-122	4	BMPR1B
SULF1	2.15267e-125	2.40062	0.54	0.167	2.32575e-121	4	SULF1
FRZB	4.59835e-125	1.5349	0.585	0.185	4.96806e-121	4	FRZB
CCDC80	2.85554e-118	1.48462	0.912	0.662	3.08512e-114	4	CCDC80
GDF5	2.65464e-114	1.74596	0.313	0.053	2.86808e-110	4	GDF5
PAPSS1	3.79218e-114	1.49157	0.726	0.34	4.09708e-110	4	PAPSS1
MAP1LC3C	1.283e-99	1.58908	0.37	0.086	1.38616e-95	4	MAP1LC3C
ENSGALG00000027526	1.94506e-87	1.07392	0.392	0.103	2.10144e-83	4	ENSGALG00000027526
SOX6	8.12174e-83	1.04838	0.283	0.058	8.77473e-79	4	SOX6
LECT1	1.16742e-79	1.11179	0.805	0.505	1.26128e-75	4	LECT1
ACBD7	3.64946e-74	1.14108	0.381	0.115	3.94288e-70	4	ACBD7
IRX1	1.25538e-73	1.20298	0.385	0.116	1.35631e-69	4	IRX1
MOB2	4.2402e-73	1.15806	0.328	0.088	4.58112e-69	4	MOB2
PTN	6.77059e-73	0.913727	0.657	0.315	7.31494e-69	4	PTN
VCAN	5.30449e-70	1.26511	0.677	0.383	5.73097e-66	4	VCAN
SCD5	3.05159e-69	1.06039	0.779	0.525	3.29694e-65	4	SCD5
ACAN	2.2178e-66	0.996799	0.283	0.068	2.39611e-62	4	ACAN
LRIG31	6.03811e-61	1.07764	0.46	0.188	6.52357e-57	4	LRIG3
TRPS1	1.09696e-60	1.10718	0.353	0.115	1.18516e-56	4	TRPS1
TCF7L2	3.32445e-55	1.16762	0.687	0.43	3.59174e-51	4	TCF7L2
GAPDH1	5.7512e-55	0.463168	1	0.999	6.21359e-51	4	GAPDH
GJA1	9.43366e-55	0.913937	0.848	0.666	1.01921e-50	4	GJA1
FGF10	1.9485e-53	0.98766	0.364	0.132	2.10516e-49	4	FGF10
PIEZO2	2.98687e-53	0.979732	0.385	0.144	3.22702e-49	4	PIEZO2
LRRC17	1.53096e-51	1.04158	0.595	0.331	1.65405e-47	4	LRRC17
SLC16A3	6.65147e-48	0.838945	0.283	0.089	7.18625e-44	4	SLC16A3
ENSGALG00000030769	4.38004e-47	0.769219	0.27	0.082	4.7322e-43	4	ENSGALG00000030769
ENSGALG00000037717	4.37745e-44	0.905117	0.332	0.126	4.7294e-40	4	ENSGALG00000037717
ENSGALG00000043174	9.85689e-44	0.918627	0.276	0.091	1.06494e-39	4	ENSGALG00000043174
OAT	5.99473e-43	1.34589	0.604	0.401	6.4767e-39	4	OAT
NET1	3.19432e-42	1.10405	0.516	0.292	3.45114e-38	4	NET1
RPLP1	9.78357e-39	0.252701	1	1	1.05702e-34	4	RPLP1
THBS1	1.32254e-38	1.13584	0.358	0.155	1.42888e-34	4	THBS1
CDH11	6.34564e-38	0.688013	0.867	0.725	6.85583e-34	4	CDH11
RPL26L1	1.21931e-37	0.323316	1	0.998	1.31734e-33	4	RPL26L1
RASL11B	2.10903e-37	1.11088	0.477	0.263	2.2786e-33	4	RASL11B
DHRS3	1.28553e-36	0.695432	0.358	0.153	1.38889e-32	4	DHRS3
RPL29	1.3913e-35	0.302376	0.996	0.997	1.50317e-31	4	RPL29
RPS29	2.21541e-35	0.275068	1	1	2.39353e-31	4	RPS29
ENSGALG00000041147	3.65212e-34	0.698597	0.803	0.698	3.94575e-30	4	ENSGALG00000041147
SERPINE2	1.24928e-33	1.05312	0.48	0.281	1.34972e-29	4	SERPINE2
BTG1	3.27294e-32	0.759949	0.67	0.496	3.53609e-28	4	BTG1
PDZRN3	6.74281e-31	0.753367	0.319	0.143	7.28493e-27	4	PDZRN3
ENSGALG00000011472	3.51163e-30	0.260798	1	0.998	3.79397e-26	4	ENSGALG00000011472
ETV1	5.81574e-29	0.850232	0.338	0.166	6.28333e-25	4	ETV1
RPL37	6.05266e-28	0.268349	1	0.998	6.5393e-24	4	RPL37
WNT5A1	1.16009e-27	0.693577	0.754	0.615	1.25336e-23	4	WNT5A
LDHA1	2.14683e-27	0.887014	0.585	0.414	2.31943e-23	4	LDHA
EIF3H	2.6112e-27	0.661088	0.752	0.645	2.82114e-23	4	EIF3H
ENSGALG00000032052	1.20261e-26	0.337005	0.991	0.97	1.2993e-22	4	ENSGALG00000032052
ATP2B1	1.85086e-26	0.869535	0.349	0.184	1.99966e-22	4	ATP2B1
FGFR3	5.98959e-26	0.72177	0.278	0.122	6.47115e-22	4	FGFR3
LMO3	4.81632e-24	0.729783	0.27	0.125	5.20355e-20	4	LMO3
ENSGALG00000016971	7.63143e-24	0.770621	0.612	0.474	8.245e-20	4	ENSGALG00000016971
MGST1	7.64415e-24	0.811502	0.606	0.454	8.25874e-20	4	MGST1
COTL1	8.0119e-24	0.721611	0.542	0.378	8.65606e-20	4	COTL1
RPS17	1.27186e-23	0.266656	1	0.997	1.37412e-19	4	RPS17
CREB3L2	1.57469e-22	0.626453	0.398	0.227	1.7013e-18	4	CREB3L2
ENSGALG00000005180	3.85653e-22	0.528252	0.43	0.247	4.1666e-18	4	ENSGALG00000005180
GLO1	6.26041e-22	0.58085	0.666	0.533	6.76375e-18	4	GLO1
RPS16	7.59838e-22	0.267581	1	0.997	8.20929e-18	4	RPS16
CSRP2	9.16381e-22	0.830387	0.523	0.35	9.90059e-18	4	CSRP2
HIF1A	1.06421e-21	0.579481	0.308	0.157	1.14977e-17	4	HIF1A
ANXA11	3.13252e-21	0.775731	0.323	0.175	3.38438e-17	4	ANXA11
LTBP11	5.54051e-21	0.759379	0.546	0.397	5.98597e-17	4	LTBP1
RAB3IP	5.76627e-21	0.728006	0.358	0.207	6.22988e-17	4	RAB3IP
PNRC1	1.50889e-20	0.51715	0.769	0.657	1.6302e-16	4	PNRC1
AFAP1	1.89926e-20	0.739348	0.3	0.16	2.05196e-16	4	AFAP1
RPS23	1.14274e-19	0.347846	0.996	0.981	1.23462e-15	4	RPS23
UBL3	3.54689e-19	0.772171	0.295	0.161	3.83206e-15	4	UBL3
TPT1	4.93461e-19	0.291899	0.981	0.971	5.33135e-15	4	TPT1
CYR61	3.35076e-18	0.881466	0.553	0.426	3.62016e-14	4	CYR61
RPS27	3.9105e-18	0.373558	0.962	0.955	4.2249e-14	4	RPS27
PPIB	9.43093e-17	0.340031	0.944	0.905	1.01892e-12	4	PPIB
RRBP1	4.17844e-16	0.662784	0.529	0.404	4.51439e-12	4	RRBP1
PGAM1	5.56794e-16	0.454157	0.814	0.763	6.01561e-12	4	PGAM1
CSRNP1	7.17115e-16	0.605255	0.298	0.173	7.74771e-12	4	CSRNP1
COL5A11	8.06641e-16	0.434848	0.737	0.651	8.71494e-12	4	COL5A1
EEF1B21	8.74587e-16	0.261	0.994	0.985	9.44904e-12	4	EEF1B2
GNG5	8.84395e-16	0.41679	0.784	0.703	9.555e-12	4	GNG5
RPL22L1	1.24588e-15	0.370545	0.916	0.879	1.34605e-11	4	RPL22L1
SMARCA21	1.41627e-15	0.605613	0.634	0.543	1.53014e-11	4	SMARCA2
COQ8A	2.25448e-15	0.761596	0.334	0.215	2.43574e-11	4	COQ8A
ENO1	6.02785e-15	0.393613	0.826	0.771	6.51249e-11	4	ENO1
SH3BGRL	6.21412e-15	0.596824	0.606	0.531	6.71374e-11	4	SH3BGRL
KMT2E	8.20442e-15	0.561378	0.655	0.564	8.86406e-11	4	KMT2E
JUN	8.96582e-15	0.648528	0.583	0.481	9.68667e-11	4	JUN
RPL12	9.13075e-15	0.25918	0.968	0.964	9.86487e-11	4	RPL12
SEC61B	1.20839e-14	0.398775	0.812	0.786	1.30554e-10	4	SEC61B
SEMA3D1	1.8599e-14	0.79521	0.336	0.209	2.00943e-10	4	SEMA3D
PGK2	3.02753e-14	0.452893	0.773	0.699	3.27094e-10	4	PGK2
FIBIN	5.41308e-14	0.633622	0.261	0.147	5.84829e-10	4	FIBIN
P4HA1	1.12482e-13	0.55505	0.405	0.288	1.21526e-09	4	P4HA1
GALNT1	1.41701e-13	0.455874	0.535	0.413	1.53094e-09	4	GALNT1
PKLR	6.75366e-13	0.371603	0.841	0.766	7.29665e-09	4	PKLR
FERMT2	1.28811e-12	0.632116	0.439	0.334	1.39167e-08	4	FERMT2
PTP4A1	2.13327e-12	0.588481	0.488	0.398	2.30479e-08	4	PTP4A1
CPE	3.55654e-12	0.485205	0.251	0.147	3.84249e-08	4	CPE
SLC4A7	4.64011e-12	0.52893	0.28	0.175	5.01317e-08	4	SLC4A7
TGFBI1	5.15146e-12	0.622528	0.377	0.27	5.56564e-08	4	TGFBI
ENSGALG00000036099	1.77964e-11	0.301885	0.906	0.862	1.92273e-07	4	ENSGALG00000036099
ENSGALG00000009149	2.11114e-11	0.509378	0.51	0.422	2.28088e-07	4	ENSGALG00000009149
TPM3	5.30453e-11	0.292301	0.88	0.83	5.73101e-07	4	TPM3
ALDOC	5.46733e-11	0.548191	0.522	0.447	5.90691e-07	4	ALDOC
IDH1	8.73973e-11	0.496286	0.433	0.33	9.44241e-07	4	IDH1
SKI	8.78513e-11	0.464269	0.304	0.2	9.49146e-07	4	SKI
MDK	9.72218e-11	0.298758	0.839	0.754	1.05038e-06	4	MDK
ENSGALG00000012781	1.34902e-10	0.512889	0.465	0.368	1.45748e-06	4	ENSGALG00000012781
PMP22	1.99992e-10	0.445392	0.317	0.207	2.16072e-06	4	PMP22
MYO1B	4.50863e-10	0.505768	0.432	0.331	4.87112e-06	4	MYO1B
CTTNBP2	5.891e-10	0.483152	0.251	0.157	6.36463e-06	4	CTTNBP2
ADSS	1.58869e-09	0.428312	0.597	0.524	1.71643e-05	4	ADSS
VIM	1.76883e-09	0.362852	0.732	0.731	1.91105e-05	4	VIM
TFRC	1.80551e-09	0.584376	0.34	0.245	1.95068e-05	4	TFRC
LOC1017475871	3.18936e-09	0.253199	0.97	0.969	3.44579e-05	4	LOC101747587
SNAI1	4.94699e-09	0.588104	0.392	0.307	5.34473e-05	4	SNAI1
ENSGALG00000034784	9.9882e-09	0.445321	0.287	0.2	0.000107912	4	ENSGALG00000034784
ZDHHC20	1.70563e-08	0.445308	0.296	0.208	0.000184277	4	ZDHHC20
COPE	2.18833e-08	0.392984	0.54	0.469	0.000236427	4	COPE
UBE2H	2.5018e-08	0.430695	0.484	0.401	0.000270294	4	UBE2H
TMEM263	5.86309e-08	0.410499	0.535	0.462	0.000633448	4	TMEM263
SRSF5	6.00964e-08	0.350452	0.623	0.562	0.000649282	4	SRSF5
FGFR2	6.34353e-08	0.361547	0.311	0.219	0.000685355	4	FGFR2
GPC11	5.49676e-07	0.496677	0.403	0.332	0.0059387	4	GPC1
IL11RA	6.32102e-07	0.316345	0.366	0.277	0.00682923	4	IL11RA
ZNF593	8.80035e-07	0.352478	0.525	0.476	0.0095079	4	ZNF593
ACTN1	1.00267e-06	0.402524	0.278	0.206	0.0108329	4	ACTN1
MAPK4	7.02223e-06	0.320644	0.475	0.419	0.0758682	4	MAPK4
DUSP71	9.11166e-06	0.401491	0.328	0.263	0.0984424	4	DUSP7
SDC3	1.2259e-05	0.53831	0.358	0.292	0.132446	4	SDC3
GYG1	1.48384e-05	0.431707	0.293	0.228	0.160314	4	GYG1
RAI14	1.63389e-05	0.365994	0.383	0.316	0.176525	4	RAI14
RBM10	1.82988e-05	0.27517	0.734	0.724	0.1977	4	RBM10
CA91	2.57249e-05	0.335679	0.373	0.306	0.277932	4	CA9
ENSGALG000000333511	2.62652e-05	0.351824	0.323	0.255	0.283769	4	ENSGALG00000033351
AKR1B1	3.77813e-05	0.330954	0.527	0.483	0.40819	4	AKR1B1
FKBP11	5.57639e-05	0.353404	0.251	0.192	0.602473	4	FKBP11
C12orf45	5.62482e-05	0.385037	0.46	0.422	0.607706	4	C12orf45
FAM89A	7.56808e-05	0.367956	0.253	0.196	0.817656	4	FAM89A
GOLGB1	8.21022e-05	0.349344	0.298	0.238	0.887032	4	GOLGB1
KDELR2	8.64621e-05	0.252713	0.565	0.516	0.934137	4	KDELR2
PLOD2	0.000122459	0.320777	0.296	0.237	1	4	PLOD2
MARCKSL1	0.000171054	0.318276	0.304	0.248	1	4	MARCKSL1
GCC2	0.000177922	0.463985	0.25	0.195	1	4	GCC2
TMEM167A	0.000180172	0.364999	0.386	0.341	1	4	TMEM167A
ARCN1	0.000180791	0.278039	0.574	0.548	1	4	ARCN1
KIF1BP	0.000203259	0.367996	0.325	0.272	1	4	KIF1BP
PFDN4	0.000233645	0.324466	0.462	0.427	1	4	PFDN4
CNDP2	0.000295198	0.406929	0.388	0.348	1	4	CNDP2
PELI3	0.000359595	0.357337	0.289	0.241	1	4	PELI3
SDF4	0.000388842	0.298953	0.296	0.242	1	4	SDF4
DYNLL21	0.000461854	0.335632	0.448	0.402	1	4	DYNLL2
MECOM	0.000493201	0.314309	0.516	0.469	1	4	MECOM
AP3S2	0.000512468	0.304483	0.31	0.262	1	4	AP3S2
CKAP4	0.000819461	0.348523	0.317	0.273	1	4	CKAP4
LAMB1	0.00120285	0.281138	0.332	0.284	1	4	LAMB1
SERINC1	0.00121167	0.306533	0.33	0.29	1	4	SERINC1
ENSGALG00000012131	0.00122325	0.324524	0.272	0.226	1	4	ENSGALG00000012131
ARFGAP3	0.0013755	0.291355	0.341	0.296	1	4	ARFGAP3
TBL1XR1	0.00164773	0.301768	0.388	0.357	1	4	TBL1XR1
GPI	0.00181266	0.257146	0.321	0.275	1	4	GPI
HABP4	0.00194357	0.389276	0.255	0.215	1	4	HABP4
COX19	0.00197982	0.273464	0.255	0.213	1	4	COX19
FGFR1	0.00201565	0.266106	0.255	0.21	1	4	FGFR1
VGLL4	0.00216889	0.268946	0.261	0.217	1	4	VGLL4
S100A10	0.00297246	0.26012	0.336	0.293	1	4	S100A10
ARL1	0.00327128	0.304571	0.443	0.421	1	4	ARL1
ENSGALG00000044239	0.00386733	0.347588	0.508	0.469	1	4	ENSGALG00000044239
SERPINH1	0.0046583	0.259622	0.383	0.352	1	4	SERPINH1
MYL12B	0.00494155	0.287568	0.341	0.304	1	4	MYL12B
PPFIBP11	0.00620203	0.30891	0.315	0.28	1	4	PPFIBP1
CALD1	0.0069544	0.254264	0.674	0.68	1	4	CALD1
FARP1	0.00768695	0.263486	0.345	0.316	1	4	FARP1
RDH10	0	2.79743	0.694	0.109	0	5	RDH10
MSX11	5.98221e-151	1.8194	0.919	0.516	6.46318e-147	5	MSX1
OSR1	1.97968e-128	1.44129	0.487	0.118	2.13884e-124	5	OSR1
CXCL12	1.99658e-120	1.55054	0.466	0.116	2.1571e-116	5	CXCL12
CYTL1	2.24964e-68	0.91761	0.742	0.406	2.43051e-64	5	CYTL1
CST3	2.45182e-66	1.42966	0.679	0.42	2.64895e-62	5	CST3
HOXD121	3.42114e-66	0.820123	0.938	0.755	3.6962e-62	5	HOXD12
LAMA4	1.81646e-63	1.0034	0.34	0.101	1.96251e-59	5	LAMA4
MDK1	9.48006e-63	0.762236	0.936	0.746	1.02423e-58	5	MDK
DHRS31	5.29464e-58	1.07305	0.406	0.149	5.72033e-54	5	DHRS3
BMP2	1.80285e-56	1.05425	0.472	0.2	1.94779e-52	5	BMP2
PDGFD1	1.17364e-55	0.943049	0.47	0.196	1.268e-51	5	PDGFD
ALDH1A2	6.96284e-51	1.04406	0.31	0.101	7.52265e-47	5	ALDH1A2
COLEC12	1.0826e-47	0.990894	0.56	0.295	1.16964e-43	5	COLEC12
CADM1	2.93188e-45	0.917751	0.485	0.241	3.16761e-41	5	CADM1
CDK6	2.46356e-40	0.890811	0.551	0.319	2.66163e-36	5	CDK6
IRX11	1.32122e-39	0.801547	0.32	0.122	1.42745e-35	5	IRX1
NFIA	2.68213e-38	0.749093	0.778	0.603	2.89777e-34	5	NFIA
FSTL1	1.73548e-35	0.731153	0.752	0.598	1.87501e-31	5	FSTL1
ADAM10	1.71877e-34	0.950722	0.56	0.359	1.85695e-30	5	ADAM10
AKAP12	1.21935e-32	1.42226	0.771	0.66	1.31738e-28	5	AKAP12
ENSGALG00000014258	8.37108e-32	0.852237	0.263	0.101	9.04411e-28	5	ENSGALG00000014258
TMEM26	2.2882e-31	0.835763	0.526	0.331	2.47217e-27	5	TMEM26
SDC2	3.12543e-31	0.773966	0.532	0.322	3.37671e-27	5	SDC2
FZD4	1.32443e-30	0.660502	0.327	0.144	1.43091e-26	5	FZD4
TPM11	3.244e-29	0.666036	0.776	0.649	3.50482e-25	5	TPM1
ENSGALG00000034408	1.01163e-28	0.787613	0.306	0.138	1.09297e-24	5	ENSGALG00000034408
ARID5B	1.01478e-28	0.844344	0.541	0.352	1.09637e-24	5	ARID5B
TMSB15B	1.5439e-28	0.373185	0.991	0.965	1.66803e-24	5	TMSB15B
GALNT11	1.62969e-28	0.954194	0.568	0.411	1.76071e-24	5	GALNT1
WNT5A2	7.25086e-27	0.584579	0.786	0.612	7.83383e-23	5	WNT5A
RARB	7.47491e-27	0.712282	0.385	0.204	8.0759e-23	5	RARB
OLFML3	8.28755e-27	0.613951	0.654	0.476	8.95387e-23	5	OLFML3
NT5DC2	2.79024e-25	0.645123	0.261	0.114	3.01457e-21	5	NT5DC2
MMP21	3.33312e-25	0.661011	0.652	0.464	3.6011e-21	5	MMP2
ENSGALG000000296011	4.27189e-25	0.571318	0.759	0.567	4.61535e-21	5	ENSGALG00000029601
EBF3	9.37392e-25	0.517782	0.387	0.198	1.01276e-20	5	EBF3
BASP1	1.66493e-23	0.404739	0.961	0.898	1.79879e-19	5	BASP1
SNAI2	1.46455e-22	0.892479	0.555	0.403	1.5823e-18	5	SNAI2
SPARC1	1.69808e-22	0.413006	0.844	0.71	1.8346e-18	5	SPARC
TCF7L21	2.43123e-22	0.564314	0.615	0.436	2.6267e-18	5	TCF7L2
CCDC801	2.07853e-21	0.424462	0.821	0.67	2.24565e-17	5	CCDC80
HOXD11	2.54067e-21	0.705344	0.457	0.286	2.74494e-17	5	HOXD11
CDH111	4.09776e-21	0.461911	0.831	0.728	4.42722e-17	5	CDH11
MYL9	1.46226e-20	0.615916	0.415	0.25	1.57983e-16	5	MYL9
FIBIN1	1.09786e-19	0.477173	0.291	0.144	1.18613e-15	5	FIBIN
CALD11	2.08721e-19	0.622703	0.765	0.672	2.25502e-15	5	CALD1
CD241	3.45007e-19	0.282029	0.523	0.321	3.72745e-15	5	CD24
ID1	4.19274e-19	0.653823	0.737	0.616	4.52983e-15	5	ID1
TES1	1.09446e-18	0.66348	0.539	0.403	1.18245e-14	5	TES
MTURN	2.35018e-18	0.704319	0.41	0.265	2.53914e-14	5	MTURN
SYNE1	1.4931e-17	0.640913	0.355	0.21	1.61315e-13	5	SYNE1
CYTB	3.07154e-17	0.25365	0.998	0.998	3.31849e-13	5	CYTB
ID3	7.24884e-17	0.555725	0.72	0.609	7.83164e-13	5	ID3
VIM1	1.01751e-16	0.461781	0.799	0.726	1.09932e-12	5	VIM
FGF101	2.76928e-16	0.538774	0.265	0.14	2.99193e-12	5	FGF10
BMP4	5.47825e-16	0.627719	0.299	0.168	5.9187e-12	5	BMP4
PNRC11	3.79847e-14	0.423289	0.739	0.66	4.10386e-10	5	PNRC1
COL5A12	6.40348e-14	0.337366	0.758	0.649	6.91832e-10	5	COL5A1
LBH	6.81222e-14	0.600437	0.271	0.152	7.35993e-10	5	LBH
PABPC1	1.92934e-13	0.310747	0.966	0.95	2.08446e-09	5	PABPC1
PITX11	7.12279e-13	0.444151	0.658	0.549	7.69546e-09	5	PITX1
MYL61	1.8082e-12	0.309073	0.872	0.815	1.95358e-08	5	MYL6
PCDH18	2.19006e-12	0.525845	0.451	0.33	2.36614e-08	5	PCDH18
LTBP12	4.59881e-12	0.398943	0.532	0.399	4.96855e-08	5	LTBP1
MYH10	4.72823e-12	0.317085	0.893	0.856	5.10838e-08	5	MYH10
IL11RA1	2.30451e-11	0.475362	0.391	0.275	2.48979e-07	5	IL11RA
ADGRL2	2.70756e-11	0.43224	0.254	0.151	2.92525e-07	5	ADGRL2
MGST11	3.70452e-11	0.564506	0.551	0.458	4.00236e-07	5	MGST1
SFRP1	4.45462e-11	0.460417	0.271	0.166	4.81277e-07	5	SFRP1
RBP5	6.90671e-11	0.538953	0.329	0.224	7.46201e-07	5	RBP5
N6AMT1	7.03267e-11	0.464341	0.391	0.28	7.59809e-07	5	N6AMT1
CDO1	1.38473e-10	0.469397	0.359	0.246	1.49606e-06	5	CDO1
CEP250	2.05919e-10	0.642763	0.38	0.276	2.22475e-06	5	CEP250
AKR1B10	3.7947e-10	0.428293	0.299	0.196	4.0998e-06	5	AKR1B10
CTSV1	3.86837e-10	0.514449	0.445	0.345	4.17939e-06	5	CTSV
HMGN2P46	4.15662e-10	0.380836	0.6	0.51	4.49081e-06	5	HMGN2P46
SKI1	5.48698e-10	0.464115	0.303	0.2	5.92814e-06	5	SKI
HOXD131	1.43034e-09	0.421913	0.553	0.452	1.54534e-05	5	HOXD13
MRPL13	3.15636e-09	0.394666	0.506	0.416	3.41013e-05	5	MRPL13
ENSGALG000000121311	3.37876e-09	0.472497	0.318	0.222	3.65041e-05	5	ENSGALG00000012131
LAMB11	4.40633e-09	0.464002	0.374	0.28	4.7606e-05	5	LAMB1
EDNRA	6.86743e-09	0.429113	0.325	0.228	7.41957e-05	5	EDNRA
STAU2	9.42654e-09	0.373816	0.632	0.56	0.000101844	5	STAU2
EML41	1.13508e-08	0.340874	0.551	0.453	0.000122634	5	EML4
COX7C	2.66972e-08	0.269275	0.925	0.904	0.000288436	5	COX7C
NUAK1	3.91712e-08	0.385224	0.254	0.164	0.000423205	5	NUAK1
S100A11	5.76673e-08	0.313041	0.288	0.196	0.000623037	5	S100A11
NOTCH1	6.73837e-08	0.351772	0.289	0.199	0.000728014	5	NOTCH1
NCOR2	8.978e-08	0.363586	0.506	0.416	0.000969983	5	NCOR2
NFIB	9.86527e-08	0.414209	0.37	0.282	0.00106584	5	NFIB
CYR611	1.15312e-07	0.479134	0.513	0.429	0.00124583	5	CYR61
MYH9	1.64524e-07	0.298728	0.583	0.511	0.00177751	5	MYH9
DCN1	1.89832e-07	0.316394	0.502	0.402	0.00205094	5	DCN
SNAI11	2.25476e-07	0.283431	0.404	0.306	0.00243604	5	SNAI1
NDUFB7	2.47394e-07	0.279516	0.722	0.677	0.00267285	5	NDUFB7
SFRP2	2.60894e-07	0.338129	0.395	0.304	0.0028187	5	SFRP2
CLMP	2.8902e-07	0.389866	0.359	0.267	0.00312258	5	CLMP
MARCKS1	4.16113e-07	0.336389	0.605	0.536	0.00449568	5	MARCKS
S100A101	5.88186e-07	0.455291	0.367	0.29	0.00635476	5	S100A10
RND31	6.58037e-07	0.342964	0.382	0.297	0.00710943	5	RND3
SELENOF	9.4484e-07	0.315275	0.472	0.396	0.010208	5	SELENOF
FGFR21	1.38797e-06	0.299461	0.305	0.22	0.0149956	5	FGFR2
TWIST12	1.57276e-06	0.32803	0.506	0.417	0.0169921	5	TWIST1
RILPL21	3.77301e-06	0.376261	0.318	0.242	0.0407636	5	RILPL2
STAU1	5.4578e-06	0.334719	0.575	0.515	0.0589661	5	STAU1
ENSGALG00000043842	6.00222e-06	0.319818	0.402	0.333	0.064848	5	ENSGALG00000043842
ITSN1	6.48575e-06	0.38099	0.519	0.465	0.0700721	5	ITSN1
COTL11	1.04232e-05	0.251672	0.466	0.385	0.112612	5	COTL1
RAB34	1.06873e-05	0.314502	0.265	0.197	0.115465	5	RAB34
AKR1B11	1.15652e-05	0.276183	0.538	0.482	0.124951	5	AKR1B1
XPA	1.24517e-05	0.341357	0.265	0.196	0.134528	5	XPA
MECOM1	1.50656e-05	0.307174	0.53	0.467	0.162769	5	MECOM
NRK.1	1.56979e-05	0.45137	0.329	0.265	0.1696	5	NRK.1
TBL1	1.80626e-05	0.331246	0.387	0.324	0.195148	5	TBL1
ENSGALG00000013239	3.67536e-05	0.265442	0.265	0.195	0.397086	5	ENSGALG00000013239
DHRS7	3.69432e-05	0.295348	0.519	0.457	0.399134	5	DHRS7
ATP2B4	4.0028e-05	0.270957	0.336	0.268	0.432463	5	ATP2B4
HADH	4.79452e-05	0.25694	0.506	0.441	0.518	5	HADH
ITM2B	6.35864e-05	0.264026	0.566	0.51	0.686988	5	ITM2B
PFDN1	6.6615e-05	0.274861	0.581	0.544	0.719708	5	PFDN1
SMARCA1	7.28606e-05	0.317606	0.34	0.273	0.787186	5	SMARCA1
DAAM2	8.49101e-05	0.301505	0.267	0.204	0.917369	5	DAAM2
UBE2H1	8.74908e-05	0.337815	0.451	0.404	0.94525	5	UBE2H
ENSGALG00000043598	0.000199525	0.253603	0.985	0.986	1	5	ENSGALG00000043598
ENSGALG000000442391	0.000225682	0.438744	0.523	0.467	1	5	ENSGALG00000044239
PCDHGA2	0.000239327	0.255881	0.35	0.288	1	5	PCDHGA2
SLC38A2	0.000252484	0.341378	0.305	0.251	1	5	SLC38A2
SDC31	0.000280111	0.375668	0.352	0.292	1	5	SDC3
ENSGALG00000043105	0.00029613	0.262593	0.312	0.258	1	5	ENSGALG00000043105
SPTBN1	0.000338185	0.26475	0.692	0.67	1	5	SPTBN1
TET1	0.000386904	0.277705	0.498	0.458	1	5	TET1
FARP11	0.000465664	0.312187	0.367	0.314	1	5	FARP1
SMIM4	0.000470458	0.289731	0.314	0.262	1	5	SMIM4
CLIP1	0.000500307	0.321221	0.273	0.217	1	5	CLIP1
RAI141	0.000663153	0.317035	0.37	0.317	1	5	RAI14
CTNNB1	0.000758143	0.279777	0.498	0.462	1	5	CTNNB1
WDR1	0.00104891	0.284315	0.365	0.312	1	5	WDR1
ENSGALG00000029687	0.00122169	0.278977	0.423	0.387	1	5	ENSGALG00000029687
GATD3A	0.00154356	0.251481	0.342	0.29	1	5	GATD3A
MIA3	0.00160021	0.30822	0.445	0.406	1	5	MIA3
VAPB	0.00169834	0.274392	0.455	0.419	1	5	VAPB
GTF2H5	0.00188937	0.250995	0.504	0.462	1	5	GTF2H5
VCAN1	0.00199586	0.255649	0.447	0.403	1	5	VCAN
RTFDC1	0.00210943	0.27387	0.444	0.409	1	5	RTFDC1
YPEL5	0.0029286	0.262139	0.271	0.223	1	5	YPEL5
SH3PXD2A	0.00484889	0.256132	0.28	0.235	1	5	SH3PXD2A
FAM103A1	0.00584205	0.252474	0.429	0.399	1	5	FAM103A1
S100A61	0.00637212	0.275635	0.412	0.379	1	5	S100A6
ZFAND6	0.00944337	0.26131	0.314	0.277	1	5	ZFAND6
EBF31	3.57462e-117	1.57164	0.576	0.183	3.86202e-113	6	EBF3
SFRP21	2.77937e-102	1.93423	0.654	0.283	3.00283e-98	6	SFRP2
EBF2	1.9313e-96	1.20399	0.255	0.039	2.08657e-92	6	EBF2
GAP43	1.49857e-91	2.48854	0.549	0.216	1.61905e-87	6	GAP43
RSPO3	4.59046e-80	1.15624	0.292	0.062	4.95953e-76	6	RSPO3
TSHZ2	3.56088e-78	1.29191	0.401	0.119	3.84717e-74	6	TSHZ2
SHISA2	1.19232e-63	1.29714	0.393	0.135	1.28818e-59	6	SHISA2
COLEC121	5.17486e-52	1.45547	0.556	0.296	5.59092e-48	6	COLEC12
SALL1	3.71909e-50	0.924289	0.257	0.072	4.0181e-46	6	SALL1
MDK2	7.00441e-49	1.05999	0.874	0.751	7.56757e-45	6	MDK
TSPAN6	8.79912e-44	0.909537	0.57	0.319	9.50657e-40	6	TSPAN6
COL1A21	3.47854e-43	0.83656	0.874	0.735	3.75821e-39	6	COL1A2
NFIA1	4.87511e-41	0.890064	0.79	0.602	5.26707e-37	6	NFIA
FRZB1	3.44306e-40	1.05636	0.428	0.199	3.71988e-36	6	FRZB
CXCL121	5.47392e-40	1.00081	0.333	0.128	5.91403e-36	6	CXCL12
FN1	2.13335e-38	1.3396	0.374	0.167	2.30487e-34	6	FN1
MMP22	1.8002e-37	1.04627	0.679	0.463	1.94493e-33	6	MMP2
LSAMP	1.31026e-35	0.810999	0.321	0.131	1.41561e-31	6	LSAMP
CDH112	3.12981e-35	0.695746	0.866	0.725	3.38145e-31	6	CDH11
DCN2	2.94495e-34	0.878768	0.609	0.394	3.18172e-30	6	DCN
CUX1	1.87343e-31	0.899293	0.411	0.217	2.02405e-27	6	CUX1
ENSGALG000000169711	5.18103e-31	0.783441	0.663	0.47	5.59758e-27	6	ENSGALG00000016971
ENSGALG000000306471	4.95693e-29	0.572294	0.868	0.766	5.35547e-25	6	ENSGALG00000030647
CCDC802	2.87974e-27	0.676354	0.819	0.671	3.11127e-23	6	CCDC80
PLAC9	6.36781e-27	0.647428	0.261	0.103	6.87979e-23	6	PLAC9
PPIB1	1.03108e-26	0.468036	0.953	0.904	1.11398e-22	6	PPIB
CSRP21	1.51415e-25	1.17945	0.527	0.35	1.63589e-21	6	CSRP2
PCDH181	5.11406e-25	0.728437	0.51	0.326	5.52523e-21	6	PCDH18
ID31	3.99717e-23	0.681557	0.728	0.608	4.31854e-19	6	ID3
CALD12	1.30478e-21	0.690185	0.78	0.671	1.40969e-17	6	CALD1
EGFR	1.62681e-21	0.695259	0.265	0.124	1.75761e-17	6	EGFR
H3F3C.1	1.03002e-20	0.331316	0.986	0.97	1.11283e-16	6	H3F3C.1
PTN1	1.60253e-20	2.105	0.475	0.33	1.73137e-16	6	PTN
CRISPLD11	1.69958e-20	1.18649	0.379	0.229	1.83623e-16	6	CRISPLD1
RND32	2.89684e-19	0.794368	0.446	0.292	3.12975e-15	6	RND3
COTL12	1.13423e-18	0.643193	0.525	0.38	1.22542e-14	6	COTL1
PDGFRA	4.83534e-18	0.62398	0.261	0.133	5.2241e-14	6	PDGFRA
TPT11	6.17856e-18	0.295858	0.982	0.971	6.67531e-14	6	TPT1
RRBP11	6.83889e-18	0.719589	0.541	0.404	7.38874e-14	6	RRBP1
GAS21	1.48592e-16	0.507558	0.603	0.454	1.60538e-12	6	GAS2
LTBP13	2.4806e-16	0.69932	0.535	0.399	2.68004e-12	6	LTBP1
LBH1	1.16389e-15	0.742231	0.276	0.152	1.25747e-11	6	LBH
SPARC2	1.9901e-15	0.404293	0.796	0.715	2.1501e-11	6	SPARC
IL11RA2	2.34347e-15	0.556698	0.414	0.273	2.53188e-11	6	IL11RA
RASL11B1	3.06836e-15	0.74259	0.407	0.269	3.31506e-11	6	RASL11B
ENSGALG000000333512	4.19411e-15	0.520006	0.397	0.249	4.53132e-11	6	ENSGALG00000033351
FBLN2	4.43592e-15	0.708488	0.284	0.164	4.79257e-11	6	FBLN2
SDC32	2.1271e-14	0.625822	0.422	0.287	2.29812e-10	6	SDC3
NREP1	2.56157e-14	0.424989	0.601	0.469	2.76752e-10	6	NREP
PMP221	6.02484e-14	0.608364	0.335	0.206	6.50923e-10	6	PMP22
TTYH31	8.90394e-14	0.466448	0.586	0.461	9.61982e-10	6	TTYH3
PIEZO21	9.60858e-14	0.565747	0.27	0.154	1.03811e-09	6	PIEZO2
BCL11A	8.94842e-13	0.659953	0.36	0.246	9.66787e-09	6	BCL11A
COL9A11	1.04796e-12	0.316318	0.393	0.249	1.13222e-08	6	COL9A1
EEF2	1.12663e-12	0.256689	0.973	0.968	1.21721e-08	6	EEF2
PITX12	2.46827e-12	0.505442	0.642	0.551	2.66672e-08	6	PITX1
FIBIN2	5.2943e-12	0.467234	0.257	0.148	5.71996e-08	6	FIBIN
RAB341	2.47874e-11	0.451512	0.305	0.194	2.67803e-07	6	RAB34
VIM2	4.65718e-11	0.420901	0.776	0.728	5.03162e-07	6	VIM
TNS1	5.32694e-11	0.443851	0.255	0.153	5.75523e-07	6	TNS1
PNRC12	7.94706e-11	0.38986	0.728	0.661	8.586e-07	6	PNRC1
ITM2B1	8.5165e-11	0.496038	0.588	0.508	9.20122e-07	6	ITM2B
MYL91	6.48227e-10	0.538141	0.358	0.255	7.00344e-06	6	MYL9
PCDHGA21	1.07129e-09	0.446191	0.383	0.286	1.15743e-05	6	PCDHGA2
EHBP1	1.41337e-09	0.498718	0.484	0.385	1.527e-05	6	EHBP1
STX7	1.68092e-09	0.413222	0.28	0.181	1.81606e-05	6	STX7
SERPINH11	1.75179e-09	0.42708	0.449	0.347	1.89263e-05	6	SERPINH1
SDCBP	1.80238e-09	0.352801	0.739	0.688	1.94729e-05	6	SDCBP
SLC25A61	2.38621e-09	0.316121	0.817	0.791	2.57807e-05	6	SLC25A6
ENSGALG000000360731	3.64771e-09	0.351611	0.667	0.611	3.94098e-05	6	ENSGALG00000036073
ELK31	4.23856e-09	0.402833	0.492	0.388	4.57934e-05	6	ELK3
EDNRA1	5.93659e-09	0.475401	0.323	0.229	6.4139e-05	6	EDNRA
PNISR	6.9072e-09	0.35135	0.772	0.724	7.46254e-05	6	PNISR
CREB3L21	1.10862e-08	0.606665	0.323	0.233	0.000119775	6	CREB3L2
COL5A13	1.3615e-08	0.295007	0.745	0.65	0.000147096	6	COL5A1
OSBPL8	1.51483e-08	0.544102	0.399	0.313	0.000163662	6	OSBPL8
ENSGALG00000032394	3.17267e-08	0.297465	0.782	0.716	0.000342775	6	ENSGALG00000032394
GATD3AL11	3.44469e-08	0.401769	0.584	0.513	0.000372164	6	GATD3AL1
NFIB1	6.51616e-08	0.515416	0.368	0.283	0.000704006	6	NFIB
TMEM261	6.63183e-08	0.399059	0.436	0.339	0.000716503	6	TMEM26
PDIA6	1.59366e-07	0.277117	0.805	0.792	0.00172179	6	PDIA6
YPEL51	1.88023e-07	0.413447	0.305	0.22	0.0020314	6	YPEL5
PDIA4	2.82128e-07	0.310227	0.747	0.708	0.00304812	6	PDIA4
RBM101	3.03985e-07	0.313813	0.772	0.721	0.00328425	6	RBM10
DDX5	4.13297e-07	0.255902	0.897	0.883	0.00446526	6	DDX5
DAD1	4.39121e-07	0.315588	0.64	0.577	0.00474427	6	DAD1
UBE2H2	5.73089e-07	0.340715	0.484	0.401	0.00619165	6	UBE2H
MDM1	6.56499e-07	0.330462	0.259	0.177	0.00709281	6	MDM1
ITSN11	7.24296e-07	0.306573	0.545	0.463	0.00782529	6	ITSN1
SSR2	9.57718e-07	0.31213	0.677	0.629	0.0103472	6	SSR2
FKBP111	9.65596e-07	0.440141	0.268	0.191	0.0104323	6	FKBP11
COL3A1	9.9903e-07	0.362127	0.272	0.191	0.0107935	6	COL3A1
ENSGALG000000433771	1.39833e-06	0.359546	0.298	0.219	0.0151075	6	ENSGALG00000043377
COL5A21	1.43246e-06	0.347024	0.467	0.385	0.0154763	6	COL5A2
ENSGALG000000132391	1.70099e-06	0.328183	0.278	0.194	0.0183775	6	ENSGALG00000013239
GLRX5	1.84501e-06	0.342105	0.679	0.629	0.0199335	6	GLRX5
FHL31	1.85464e-06	0.315908	0.292	0.211	0.0200375	6	FHL3
LGALS1B1	1.92492e-06	0.34064	0.502	0.426	0.0207968	6	LGALS1B
CSRNP11	2.18225e-06	0.378895	0.253	0.177	0.0235771	6	CSRNP1
TIMP3	2.36467e-06	0.725884	0.321	0.252	0.0255479	6	TIMP3
ENSGALG000000442392	3.97154e-06	0.576183	0.554	0.465	0.0429085	6	ENSGALG00000044239
SNAI21	4.61059e-06	0.598804	0.459	0.411	0.0498128	6	SNAI2
SCD51	5.0645e-06	0.355596	0.599	0.54	0.0547169	6	SCD5
MARCKS2	6.57369e-06	0.437586	0.584	0.538	0.0710222	6	MARCKS
UCHL11	9.077e-06	0.402813	0.36	0.282	0.0980679	6	UCHL1
KMT2E1	9.36358e-06	0.302804	0.617	0.568	0.101164	6	KMT2E
JAK1	1.11604e-05	0.32592	0.305	0.232	0.120576	6	JAK1
TCF7L22	1.38159e-05	0.344169	0.514	0.445	0.149267	6	TCF7L2
DUSP72	1.4674e-05	0.431556	0.327	0.263	0.158538	6	DUSP7
HSPA5	1.73391e-05	0.314784	0.732	0.702	0.187332	6	HSPA5
CD242	1.95464e-05	0.341142	0.42	0.33	0.211179	6	CD24
2023-06-01	2.30107e-05	0.346254	0.527	0.486	0.248607	6	JUN
LY6E	2.49788e-05	0.338411	0.255	0.187	0.269871	6	LY6E
EPB41L31	2.68777e-05	0.378697	0.333	0.267	0.290387	6	EPB41L3
ERLEC1	2.94172e-05	0.346856	0.29	0.221	0.317823	6	ERLEC1
HIGD2A	3.52593e-05	0.286366	0.562	0.505	0.380941	6	HIGD2A
MANF	3.65059e-05	0.311529	0.644	0.621	0.394409	6	MANF
TMEM2631	4.10753e-05	0.287044	0.521	0.464	0.443778	6	TMEM263
PLOD21	4.39246e-05	0.2801	0.309	0.236	0.474561	6	PLOD2
GOLGB11	4.68525e-05	0.342751	0.304	0.237	0.506195	6	GOLGB1
ENSGALG00000045289	6.26461e-05	0.345583	0.257	0.191	0.676828	6	ENSGALG00000045289
P4HB	6.86622e-05	0.252594	0.757	0.73	0.741827	6	P4HB
ARPC2	7.2018e-05	0.278113	0.693	0.665	0.778083	6	ARPC2
THOC2	8.78877e-05	0.279983	0.603	0.554	0.949539	6	THOC2
FOS	8.80998e-05	0.333236	0.292	0.223	0.95183	6	FOS
MYH101	0.000101986	0.253968	0.877	0.858	1	6	MYH10
AKAP121	0.000119941	0.260388	0.691	0.666	1	6	AKAP12
RAB1B	0.000120225	0.29559	0.615	0.586	1	6	RAB1B
S100A102	0.000125959	0.373658	0.344	0.292	1	6	S100A10
SAR1B	0.000179487	0.264362	0.272	0.21	1	6	SAR1B
RBMS1	0.000193596	0.251641	0.267	0.206	1	6	RBMS1
SH3BGRL1	0.000200381	0.306934	0.57	0.534	1	6	SH3BGRL
PLPP3	0.000227506	0.338143	0.265	0.212	1	6	PLPP3
ERP29	0.000258015	0.282869	0.556	0.527	1	6	ERP29
OLFML31	0.000267919	0.309039	0.525	0.487	1	6	OLFML3
DNAJC1	0.000280217	0.329006	0.407	0.347	1	6	DNAJC1
GPX71	0.000312417	0.289885	0.356	0.299	1	6	GPX7
ALDH2	0.000340313	0.313648	0.407	0.353	1	6	ALDH2
MARCKSL11	0.00036859	0.310206	0.304	0.249	1	6	MARCKSL1
GPC12	0.000396319	0.286649	0.387	0.334	1	6	GPC1
ITM2A	0.000519626	0.254531	0.623	0.582	1	6	ITM2A
VCAN2	0.000532485	0.288342	0.453	0.402	1	6	VCAN
TPM12	0.000542988	0.549481	0.644	0.661	1	6	TPM1
SEC62	0.000552011	0.25872	0.605	0.57	1	6	SEC62
FERMT21	0.000639526	0.266604	0.395	0.338	1	6	FERMT2
BASP11	0.000692439	0.263203	0.907	0.903	1	6	BASP1
ENSGALG000000431051	0.000695152	0.270785	0.313	0.258	1	6	ENSGALG00000043105
SDF2L1	0.000940342	0.29645	0.292	0.242	1	6	SDF2L1
ADH4	0.000971865	0.442682	0.7	0.708	1	6	ADH4
LRRC171	0.0010145	0.288801	0.403	0.348	1	6	LRRC17
ZNF423	0.00103723	0.313604	0.309	0.263	1	6	ZNF423
ENSGALG000000301121	0.00104516	0.304435	0.405	0.356	1	6	ENSGALG00000030112
SH3PXD2A1	0.00105344	0.2738	0.29	0.235	1	6	SH3PXD2A
FBLN1	0.00107269	0.385201	0.444	0.401	1	6	FBLN1
RAI142	0.00121141	0.346803	0.366	0.317	1	6	RAI14
SURF4	0.00133412	0.306939	0.27	0.223	1	6	SURF4
SEC31A	0.00145342	0.308879	0.257	0.209	1	6	SEC31A
KAT6B1	0.0017313	0.308662	0.37	0.324	1	6	KAT6B
YIPF5	0.00181514	0.269615	0.304	0.255	1	6	YIPF5
ARL6IP51	0.00315587	0.314487	0.362	0.32	1	6	ARL6IP5
KDM5B1	0.00380212	0.252236	0.267	0.222	1	6	KDM5B
CTSV2	0.00928384	0.250093	0.381	0.351	1	6	CTSV
CHGB1	0.00929466	0.950503	0.35	0.315	1	6	CHGB
COL9A12	0	3.8529	0.965	0.206	0	7	COL9A1
MATN1	0	3.58027	0.618	0.047	0	7	MATN1
EPYC	0	3.25776	0.671	0.02	0	7	EPYC
MATN41	0	2.99123	0.936	0.217	0	7	MATN4
COL9A31	0	2.87412	0.805	0.084	0	7	COL9A3
FGFBP2	0	2.85425	0.476	0.033	0	7	FGFBP2
SNORC	0	2.80372	0.674	0.038	0	7	SNORC
ACAN1	0	2.16611	0.643	0.042	0	7	ACAN
PLAC91	0	2.12592	0.645	0.074	0	7	PLAC9
COL2A1	0	1.6169	0.507	0.04	0	7	COL2A1
WWP21	5.64464e-304	1.95706	0.698	0.101	6.09847e-300	7	WWP2
ENSGALG000000051801	1.89703e-296	2.95539	0.854	0.216	2.04955e-292	7	ENSGALG00000005180
ENSGALG000000275261	2.31774e-292	1.79327	0.643	0.085	2.50409e-288	7	ENSGALG00000027526
SCIN	4.65217e-272	1.69013	0.355	0.019	5.02621e-268	7	SCIN
ENSGALG00000037966	7.13354e-269	0.982963	0.269	0.007	7.70707e-265	7	ENSGALG00000037966
CYTL11	5.14155e-249	2.89045	0.93	0.394	5.55493e-245	7	CYTL1
LECT11	1.35552e-243	2.7419	0.971	0.494	1.4645e-239	7	LECT1
APBB1IP	1.11291e-233	1.4926	0.409	0.037	1.20239e-229	7	APBB1IP
THBS11	2.68837e-207	1.84336	0.649	0.134	2.90452e-203	7	THBS1
PTN2	8.80953e-194	2.09014	0.871	0.301	9.51782e-190	7	PTN
LGALS3	1.252e-184	0.953469	0.275	0.018	1.35266e-180	7	LGALS3
PAPSS2	2.50685e-182	1.04363	0.333	0.031	2.70841e-178	7	PAPSS2
SOX61	3.86528e-157	1.15078	0.384	0.052	4.17605e-153	7	SOX6
SOX91	1.47697e-155	1.81025	0.801	0.296	1.59572e-151	7	SOX9
ANXA111	2.28657e-148	1.58537	0.6	0.155	2.47041e-144	7	ANXA11
ENSGALG00000016636	3.46134e-148	1.0826	0.4	0.06	3.73963e-144	7	ENSGALG00000016636
PAPSS11	9.47856e-148	1.55854	0.819	0.336	1.02406e-143	7	PAPSS1
SOX51	2.95699e-145	1.3236	0.573	0.133	3.19473e-141	7	SOX5
IL16	2.91646e-141	0.956983	0.273	0.027	3.15094e-137	7	IL16
FGFR31	1.79919e-138	1.46546	0.499	0.106	1.94385e-134	7	FGFR3
SERPINE21	2.6915e-136	1.85111	0.717	0.264	2.90789e-132	7	SERPINE2
ENSGALG000000307691	3.11126e-132	1.07058	0.413	0.072	3.3614e-128	7	ENSGALG00000030769
CD243	7.66332e-132	1.31523	0.811	0.3	8.27945e-128	7	CD24
ENSGALG000000402261	6.02558e-131	1.59926	0.68	0.224	6.51004e-127	7	ENSGALG00000040226
CCN2	3.74001e-128	1.98519	0.546	0.144	4.04071e-124	7	CCN2
UBA7	4.30701e-112	0.891069	0.283	0.039	4.65329e-108	7	UBA7
NKX3.2	1.70362e-110	0.953596	0.261	0.033	1.8406e-106	7	NKX3.2
SORBS2	3.83226e-108	0.803687	0.292	0.042	4.14038e-104	7	SORBS2
RERG	1.15801e-94	0.77482	0.271	0.042	1.25112e-90	7	RERG
CREB3L22	1.33607e-92	1.17171	0.604	0.212	1.44349e-88	7	CREB3L2
PLOD22	3.49936e-92	1.17722	0.595	0.214	3.78071e-88	7	PLOD2
FGFRL1	1.03993e-91	0.97562	0.363	0.079	1.12354e-87	7	FGFRL1
ANGPTL1	3.06134e-86	0.87789	0.361	0.081	3.30747e-82	7	ANGPTL1
LIMD1	4.65399e-82	0.915753	0.402	0.106	5.02817e-78	7	LIMD1
STK26	2.27163e-81	1.05936	0.431	0.124	2.45427e-77	7	STK26
ACBD71	6.38819e-81	0.922962	0.421	0.114	6.9018e-77	7	ACBD7
SLC16A31	7.93668e-81	0.914079	0.357	0.085	8.57478e-77	7	SLC16A3
PXDC1	9.52383e-78	0.748401	0.253	0.045	1.02895e-73	7	PXDC1
ENSGALG000000333513	8.40148e-77	0.966149	0.612	0.234	9.07696e-73	7	ENSGALG00000033351
RAB3IP1	2.78631e-74	1.27211	0.513	0.196	3.01033e-70	7	RAB3IP
COL27A1	3.40349e-73	0.855299	0.31	0.071	3.67713e-69	7	COL27A1
BMPR1B1	1.48032e-67	0.766915	0.306	0.071	1.59933e-63	7	BMPR1B
FERMT22	8.30639e-67	0.943733	0.676	0.317	8.97422e-63	7	FERMT2
P4HB1	8.62082e-67	0.869633	0.914	0.718	9.31394e-63	7	P4HB
SEC61B1	7.65833e-64	0.855142	0.924	0.778	8.27406e-60	7	SEC61B
SOX8	1.83087e-60	0.693445	0.267	0.061	1.97807e-56	7	SOX8
ENSGALG00000015428	6.23122e-56	0.698815	0.255	0.06	6.73221e-52	7	ENSGALG00000015428
FIBIN3	1.56752e-54	0.93876	0.396	0.137	1.69354e-50	7	FIBIN
CCDC803	6.25576e-54	0.881625	0.889	0.666	6.75872e-50	7	CCDC80
PPIB2	2.67163e-52	0.616969	0.961	0.904	2.88643e-48	7	PPIB
RRBP12	3.60237e-52	0.952015	0.696	0.392	3.892e-48	7	RRBP1
FKBP9	5.50652e-51	0.85864	0.491	0.203	5.94924e-47	7	FKBP9
AKR1B101	2.15594e-48	0.993473	0.446	0.186	2.32928e-44	7	AKR1B10
SERPINH12	5.56346e-48	1.03373	0.602	0.336	6.01076e-44	7	SERPINH1
ATP2B11	4.17522e-47	0.832674	0.444	0.178	4.51091e-43	7	ATP2B1
PXYLP1	7.03497e-47	0.635494	0.32	0.101	7.60058e-43	7	PXYLP1
PMP222	1.00311e-46	0.837826	0.472	0.196	1.08376e-42	7	PMP22
GNG51	3.2085e-46	0.685761	0.895	0.695	3.46646e-42	7	GNG5
ENSGALG000000091491	3.62899e-46	0.840467	0.704	0.407	3.92076e-42	7	ENSGALG00000009149
RASL11B2	8.14655e-46	0.861809	0.55	0.259	8.80153e-42	7	RASL11B
C5orf15	1.78468e-45	0.905118	0.647	0.375	1.92817e-41	7	C5orf15
USP6NL	5.34546e-44	0.867096	0.386	0.149	5.77523e-40	7	USP6NL
PGAM11	6.01977e-44	0.671564	0.901	0.756	6.50376e-40	7	PGAM1
CYR612	6.36666e-43	0.961373	0.686	0.417	6.87854e-39	7	CYR61
TFRC1	6.73767e-43	0.765975	0.507	0.232	7.27938e-39	7	TFRC
MOB21	7.44602e-43	0.550767	0.296	0.092	8.04468e-39	7	MOB2
CD991	1.06514e-42	0.713021	0.528	0.238	1.15077e-38	7	CD99
UGP2	2.43499e-42	1.01406	0.4	0.168	2.63076e-38	7	UGP2
SULF11	2.04169e-41	0.932288	0.429	0.178	2.20585e-37	7	SULF1
GAPDH2	4.98835e-41	0.336681	1	0.999	5.38941e-37	7	GAPDH
ETV11	6.09631e-41	0.666922	0.405	0.162	6.58646e-37	7	ETV1
FRZB2	8.34501e-41	0.761308	0.458	0.197	9.01595e-37	7	FRZB
GALE	1.67999e-40	0.603685	0.292	0.096	1.81507e-36	7	GALE
FAM114A1	4.02122e-40	0.663277	0.283	0.092	4.34453e-36	7	FAM114A1
PKLR1	7.89174e-39	0.627815	0.895	0.762	8.52624e-35	7	PKLR
MBNL2	1.56309e-38	0.687001	0.39	0.16	1.68876e-34	7	MBNL2
SLC35E3	3.29699e-38	0.600995	0.314	0.111	3.56207e-34	7	SLC35E3
MEF2A	7.12528e-38	0.78342	0.534	0.275	7.69815e-34	7	MEF2A
UXS1	8.251e-36	0.630048	0.304	0.111	8.91438e-32	7	UXS1
RPS291	1.3877e-35	0.264719	1	1	1.49927e-31	7	RPS29
MAP1LC3C1	2.34811e-34	0.654773	0.275	0.096	2.53689e-30	7	MAP1LC3C
CRTAP	1.16356e-33	0.614156	0.314	0.121	1.25711e-29	7	CRTAP
DAAM21	2.5747e-33	0.684491	0.421	0.193	2.7817e-29	7	DAAM2
SKAP2	1.09308e-32	0.575402	0.368	0.154	1.18097e-28	7	SKAP2
SSR1	2.33622e-32	0.571121	0.864	0.717	2.52405e-28	7	SSR1
P4HA11	1.37315e-31	0.696919	0.517	0.28	1.48355e-27	7	P4HA1
BTG11	8.72609e-31	0.682398	0.719	0.494	9.42767e-27	7	BTG1
GMPPB	1.87626e-30	0.584661	0.458	0.226	2.02711e-26	7	GMPPB
DAP1	2.01944e-30	0.616637	0.641	0.395	2.18181e-26	7	DAP
SEC61G	4.16788e-30	0.545844	0.893	0.768	4.50298e-26	7	SEC61G
PIEZO22	8.06295e-30	0.496906	0.353	0.148	8.71121e-26	7	PIEZO2
LMO7	9.02085e-30	0.626949	0.431	0.213	9.74612e-26	7	LMO7
ENSGALG00000026762	1.02502e-29	0.5092	0.253	0.091	1.10743e-25	7	ENSGALG00000026762
KIF26B	2.2708e-29	0.479748	0.271	0.1	2.45337e-25	7	KIF26B
SDC33	3.56126e-28	0.532036	0.528	0.279	3.84758e-24	7	SDC3
PSMD7	7.57743e-28	0.571222	0.807	0.623	8.18666e-24	7	PSMD7
VDAC1	1.48012e-27	0.460765	0.265	0.101	1.59912e-23	7	VDAC1
UGDH1	1.5647e-27	0.713589	0.548	0.326	1.6905e-23	7	UGDH
SEMA3D2	2.36042e-27	0.526438	0.429	0.203	2.55019e-23	7	SEMA3D
AVEN	8.8314e-27	0.559946	0.335	0.149	9.54145e-23	7	AVEN
NET11	3.91082e-26	0.697191	0.505	0.294	4.22525e-22	7	NET1
PTTG1IP	7.79834e-26	0.493024	0.257	0.1	8.42533e-22	7	PTTG1IP
ENO11	2.01641e-25	0.496247	0.879	0.767	2.17853e-21	7	ENO1
PALD1	2.54196e-25	0.520614	0.296	0.128	2.74633e-21	7	PALD1
ARF4	1.85162e-24	0.488966	0.83	0.688	2.0005e-20	7	ARF4
ANXA5	1.19669e-23	0.549519	0.526	0.305	1.2929e-19	7	ANXA5
C11orf58	1.46061e-23	0.490668	0.817	0.655	1.57805e-19	7	C11orf58
RAB28	1.87503e-23	0.516895	0.292	0.128	2.02578e-19	7	RAB28
CMPK1	2.33692e-23	0.527333	0.312	0.146	2.52481e-19	7	CMPK1
PGK21	2.73323e-23	0.481058	0.854	0.693	2.95298e-19	7	PGK2
H2AFY	3.3182e-23	0.613955	0.567	0.361	3.58498e-19	7	H2AFY
SERP1	3.70791e-23	0.562192	0.663	0.462	4.00603e-19	7	SERP1
TKTL1	6.13117e-23	0.599791	0.745	0.566	6.62411e-19	7	TKTL1
GCAT	5.43954e-22	0.573503	0.402	0.213	5.87688e-18	7	GCAT
TRIB2	5.82433e-22	0.452138	0.405	0.206	6.2926e-18	7	TRIB2
YIPF51	1.85656e-21	0.523703	0.437	0.245	2.00583e-17	7	YIPF5
PDZRN31	3.89694e-21	0.459026	0.31	0.145	4.21025e-17	7	PDZRN3
TMEM2632	7.25845e-21	0.514387	0.659	0.453	7.84203e-17	7	TMEM263
SNAI12	1.54295e-20	0.591151	0.499	0.299	1.66701e-16	7	SNAI1
LSAMP1	2.11026e-20	0.486505	0.29	0.134	2.27992e-16	7	LSAMP
C2orf401	2.48786e-20	0.73277	0.318	0.16	2.68789e-16	7	C2orf40
ADSS1	2.64173e-20	0.538486	0.702	0.516	2.85412e-16	7	ADSS
VCAN3	4.4022e-20	0.424051	0.604	0.391	4.75614e-16	7	VCAN
COPE1	1.68744e-19	0.509877	0.645	0.462	1.82311e-15	7	COPE
ENSGALG00000040939	2.50934e-19	0.459239	0.505	0.304	2.71109e-15	7	ENSGALG00000040939
LRRC59	5.22191e-19	0.563275	0.554	0.366	5.64175e-15	7	LRRC59
C1orf21	8.48929e-19	0.477078	0.37	0.2	9.17183e-15	7	C1orf21
SEPTIN11	1.89954e-18	0.41291	0.844	0.729	2.05226e-14	7	SEPTIN11
DMD	3.8658e-18	0.511431	0.281	0.137	4.17661e-14	7	DMD
FGFR22	4.59583e-18	0.423251	0.392	0.213	4.96533e-14	7	FGFR2
LDHA2	5.81682e-18	0.575177	0.583	0.416	6.28449e-14	7	LDHA
ENSGALG00000025972	1.08354e-17	0.404284	0.335	0.175	1.17066e-13	7	ENSGALG00000025972
COQ8A1	1.23323e-17	0.478598	0.38	0.213	1.33238e-13	7	COQ8A
TPI1	1.6862e-17	0.378705	0.848	0.724	1.82178e-13	7	TPI1
ARL11	1.98699e-17	0.498396	0.595	0.41	2.14675e-13	7	ARL1
IQGAP2	2.23257e-17	0.518013	0.312	0.162	2.41207e-13	7	IQGAP2
JARID2	2.24458e-17	0.392303	0.353	0.189	2.42505e-13	7	JARID2
PPP1R17	2.93026e-17	0.837655	0.3	0.161	3.16585e-13	7	PPP1R17
ARFGAP31	5.98887e-17	0.458018	0.47	0.286	6.47037e-13	7	ARFGAP3
GOLT1B	6.4866e-17	0.501907	0.431	0.255	7.00812e-13	7	GOLT1B
P3H4	6.98585e-17	0.444067	0.277	0.138	7.54751e-13	7	P3H4
ALDOC1	7.35813e-17	0.448123	0.616	0.44	7.94973e-13	7	ALDOC
ACBD3	8.51937e-17	0.496796	0.501	0.324	9.20433e-13	7	ACBD3
PPFIBP12	8.88172e-17	0.474948	0.448	0.27	9.59581e-13	7	PPFIBP1
ZFYVE19	2.73123e-16	0.436642	0.31	0.164	2.95082e-12	7	ZFYVE19
UBL31	2.75109e-16	0.471461	0.308	0.161	2.97228e-12	7	UBL3
PDRG1	4.31335e-16	0.399	0.493	0.308	4.66015e-12	7	PDRG1
HDLBP	4.85001e-16	0.415193	0.797	0.643	5.23995e-12	7	HDLBP
TRAM1L1	8.01625e-16	0.519615	0.513	0.35	8.66075e-12	7	TRAM1L1
CD59	8.78436e-16	0.325984	0.277	0.137	9.49062e-12	7	CD59
MIF2	1.05794e-15	0.287617	0.986	0.945	1.14299e-11	7	MIF
IMPAD1	1.34431e-15	0.424262	0.39	0.233	1.45239e-11	7	IMPAD1
SDC21	2.20593e-15	0.369962	0.511	0.325	2.38329e-11	7	SDC2
PRELID1	3.06045e-15	0.425803	0.725	0.561	3.30651e-11	7	PRELID1
HSPH1	3.21385e-15	0.493659	0.361	0.212	3.47224e-11	7	HSPH1
DAB1	3.57391e-15	0.46047	0.446	0.272	3.86125e-11	7	DAB1
ENSGALG00000037328	4.70111e-15	0.484859	0.384	0.227	5.07908e-11	7	ENSGALG00000037328
ENSGALG00000036466	4.79265e-15	0.472938	0.326	0.181	5.17798e-11	7	ENSGALG00000036466
C5orf24	5.25356e-15	0.508044	0.361	0.209	5.67595e-11	7	C5orf24
CNBP	5.89645e-15	0.29755	0.945	0.863	6.37052e-11	7	CNBP
CTTNBP21	9.18276e-15	0.397101	0.292	0.155	9.92105e-11	7	CTTNBP2
SLC16A1	1.50904e-14	0.439448	0.378	0.226	1.63037e-10	7	SLC16A1
TMEM167A1	2.23904e-14	0.368078	0.509	0.332	2.41905e-10	7	TMEM167A
SELENOS	3.89645e-14	0.441345	0.464	0.303	4.20972e-10	7	SELENOS
LDHB	3.99813e-14	0.360801	0.899	0.821	4.31958e-10	7	LDHB
SH3BGRL3	6.41927e-14	0.540031	0.468	0.312	6.93538e-10	7	SH3BGRL3
ENSGALG000000301122	7.49128e-14	0.384297	0.526	0.347	8.09358e-10	7	ENSGALG00000030112
SEC13	1.04772e-13	0.387279	0.62	0.447	1.13196e-09	7	SEC13
SLC4A71	1.24308e-13	0.335258	0.314	0.173	1.34303e-09	7	SLC4A7
GLT8D1	1.26552e-13	0.34939	0.277	0.147	1.36727e-09	7	GLT8D1
SPCS1	5.18419e-13	0.327112	0.762	0.617	5.601e-09	7	SPCS1
COPB2	1.1189e-12	0.406445	0.532	0.373	1.20886e-08	7	COPB2
PDIA41	1.73089e-12	0.358458	0.823	0.702	1.87006e-08	7	PDIA4
SWAP70	2.17052e-12	0.349992	0.285	0.159	2.34503e-08	7	SWAP70
ARCN11	3.1812e-12	0.437498	0.667	0.541	3.43697e-08	7	ARCN1
COPG1	4.46517e-12	0.312097	0.269	0.146	4.82417e-08	7	COPG1
SSR3	1.06868e-11	0.377149	0.727	0.607	1.1546e-07	7	SSR3
ENSGALG000000377171	1.21249e-11	0.267933	0.251	0.134	1.30997e-07	7	ENSGALG00000037717
DAD11	1.24728e-11	0.366034	0.721	0.571	1.34756e-07	7	DAD1
HSPA82	1.27689e-11	0.262969	0.955	0.937	1.37955e-07	7	HSPA8
HSPA51	1.69628e-11	0.437852	0.793	0.698	1.83266e-07	7	HSPA5
FBLN21	2.11121e-11	0.297494	0.292	0.164	2.28096e-07	7	FBLN2
S100A103	2.27106e-11	0.351253	0.437	0.285	2.45365e-07	7	S100A10
MANF1	2.27445e-11	0.327117	0.766	0.612	2.45731e-07	7	MANF
RPA31	3.2326e-11	0.360018	0.528	0.372	3.49251e-07	7	RPA3
ROCK2	3.28887e-11	0.371252	0.396	0.252	3.5533e-07	7	ROCK2
TMED7	4.1237e-11	0.347116	0.6	0.444	4.45525e-07	7	TMED7
EIF5A	4.84247e-11	0.258585	0.887	0.792	5.23181e-07	7	EIF5A
H2AFZ2	5.23311e-11	0.312113	0.93	0.855	5.65386e-07	7	H2AFZ
KIF21A	5.35499e-11	0.340515	0.3	0.178	5.78553e-07	7	KIF21A
LMAN1L	6.05836e-11	0.316991	0.505	0.347	6.54545e-07	7	LMAN1L
MGST12	6.27202e-11	0.364771	0.606	0.455	6.77629e-07	7	MGST1
TPM31	6.65213e-11	0.279921	0.895	0.829	7.18696e-07	7	TPM3
KDELR21	6.69138e-11	0.393743	0.647	0.51	7.22936e-07	7	KDELR2
GPX72	7.57085e-11	0.317022	0.437	0.293	8.17955e-07	7	GPX7
ENSGALG00000033498	8.17266e-11	0.36085	0.524	0.369	8.82974e-07	7	ENSGALG00000033498
IDH11	8.18123e-11	0.347252	0.474	0.328	8.839e-07	7	IDH1
SLC31A1	9.18948e-11	0.27174	0.331	0.197	9.92832e-07	7	SLC31A1
ZDHHC201	1.15614e-10	0.285813	0.337	0.205	1.24909e-06	7	ZDHHC20
PHLDA2	1.47634e-10	0.33847	0.287	0.167	1.59504e-06	7	PHLDA2
PDCD4	1.50034e-10	0.416014	0.378	0.251	1.62097e-06	7	PDCD4
XBP1	1.74246e-10	0.376243	0.511	0.364	1.88255e-06	7	XBP1
CYCS1	1.98051e-10	0.288677	0.823	0.742	2.13974e-06	7	CYCS
SEC11C	2.31782e-10	0.350763	0.312	0.191	2.50417e-06	7	SEC11C
SEC31A1	3.2859e-10	0.301616	0.333	0.203	3.55009e-06	7	SEC31A
PAICS1	5.42452e-10	0.332689	0.509	0.358	5.86065e-06	7	PAICS
ID2	7.52081e-10	0.251831	0.715	0.574	8.12549e-06	7	ID2
ENSGALG00000031579	1.38084e-09	0.291446	0.298	0.181	1.49186e-05	7	ENSGALG00000031579
COPB1	1.55785e-09	0.327665	0.466	0.327	1.6831e-05	7	COPB1
SRPRB	1.85695e-09	0.253372	0.287	0.173	2.00624e-05	7	SRPRB
CDK2AP1	1.90388e-09	0.385019	0.441	0.315	2.05695e-05	7	CDK2AP1
LY6E1	2.13506e-09	0.292044	0.302	0.184	2.30671e-05	7	LY6E
MRPL23	2.70315e-09	0.29795	0.678	0.548	2.92048e-05	7	MRPL23
DDOST	2.82009e-09	0.340573	0.522	0.387	3.04682e-05	7	DDOST
DDX18	3.08913e-09	0.356879	0.378	0.26	3.3375e-05	7	DDX18
EIF2B3	3.19861e-09	0.280196	0.439	0.304	3.45577e-05	7	EIF2B3
CDR2	3.7152e-09	0.269556	0.277	0.167	4.0139e-05	7	CDR2
SRGAP1	5.1854e-09	0.287354	0.255	0.15	5.60231e-05	7	SRGAP1
TMED2	7.6035e-09	0.309715	0.614	0.485	8.21482e-05	7	TMED2
AP3S1	8.49126e-09	0.282634	0.409	0.279	9.17396e-05	7	AP3S1
SRP19	8.60773e-09	0.332606	0.501	0.365	9.29979e-05	7	SRP19
SRPRA	1.28628e-08	0.251781	0.425	0.294	0.00013897	7	SRPRA
DNAJC91	1.55972e-08	0.364337	0.667	0.555	0.000168512	7	DNAJC9
HYPK	1.64084e-08	0.325617	0.713	0.612	0.000177276	7	HYPK
PYCRL	1.90112e-08	0.259432	0.29	0.181	0.000205397	7	PYCRL
BDH1A	2.38775e-08	0.315138	0.316	0.21	0.000257973	7	BDH1A
NSUN2	2.42982e-08	0.328392	0.279	0.175	0.000262517	7	NSUN2
UBXN4	2.85808e-08	0.310902	0.595	0.455	0.000308787	7	UBXN4
GPI1	3.3503e-08	0.261417	0.396	0.27	0.000361966	7	GPI
CTH1	3.60409e-08	0.34903	0.4	0.288	0.000389386	7	CTH
SDF2L11	3.90562e-08	0.281357	0.353	0.237	0.000421963	7	SDF2L1
C7orf73	4.24473e-08	0.296309	0.63	0.511	0.0004586	7	C7orf73
SLC35B1	4.44287e-08	0.279397	0.378	0.262	0.000480007	7	SLC35B1
TMEM208	4.92787e-08	0.264518	0.279	0.177	0.000532407	7	TMEM208
ZCRB1	5.81561e-08	0.287	0.419	0.296	0.000628319	7	ZCRB1
RAB1B1	6.21144e-08	0.262766	0.702	0.579	0.000671084	7	RAB1B
DNAJC3	6.37515e-08	0.303366	0.552	0.423	0.000688772	7	DNAJC3
NPHP1	6.75788e-08	0.302401	0.335	0.226	0.000730122	7	NPHP1
NOP16	7.04482e-08	0.295427	0.472	0.342	0.000761122	7	NOP16
LRRC172	7.3957e-08	0.319991	0.468	0.343	0.000799031	7	LRRC17
SAR1A	7.91946e-08	0.283008	0.528	0.398	0.000855618	7	SAR1A
SH3BGRL2	8.81493e-08	0.272126	0.655	0.527	0.000952365	7	SH3BGRL
TMEM167B	1.15596e-07	0.28614	0.575	0.439	0.0012489	7	TMEM167B
PACSIN2	1.34798e-07	0.292963	0.402	0.285	0.00145636	7	PACSIN2
CDK61	1.50743e-07	0.260111	0.454	0.328	0.00162863	7	CDK6
SCD52	1.93824e-07	0.255133	0.669	0.535	0.00209407	7	SCD5
FKBP112	2.36399e-07	0.25289	0.292	0.19	0.00255406	7	FKBP11
SKP2	2.37024e-07	0.255318	0.363	0.251	0.0025608	7	SKP2
ENSGALG00000036196	2.45573e-07	0.264909	0.468	0.342	0.00265317	7	ENSGALG00000036196
NT5C3A	3.61278e-07	0.251094	0.366	0.253	0.00390325	7	NT5C3A
MPC1L	4.51847e-07	0.305818	0.466	0.35	0.00488175	7	MPC1L
GOLGB12	5.65247e-07	0.325464	0.341	0.235	0.00610693	7	GOLGB1
SMN	5.6773e-07	0.269022	0.495	0.376	0.00613376	7	SMN
POLR2F	5.84683e-07	0.26751	0.645	0.537	0.00631691	7	POLR2F
SDF41	6.26664e-07	0.270055	0.343	0.239	0.00677047	7	SDF4
FAM162A	1.7867e-06	0.292468	0.343	0.241	0.0193035	7	FAM162A
TIMM17B	1.82987e-06	0.256358	0.478	0.372	0.0197699	7	TIMM17B
ENSGALG000000310311	1.83597e-06	0.254797	0.556	0.446	0.0198358	7	ENSGALG00000031031
SRP9	3.82784e-06	0.25438	0.468	0.355	0.041356	7	SRP9
SRBD1	3.89214e-06	0.259993	0.273	0.187	0.0420507	7	SRBD1
MTDH	1.10652e-05	0.256736	0.659	0.571	0.119549	7	MTDH
TMED10	1.33799e-05	0.271035	0.696	0.613	0.144556	7	TMED10
ID11	2.07646e-05	0.362846	0.694	0.621	0.224341	7	ID1
LIMD21	0.00296964	0.305018	0.669	0.626	1	7	LIMD2
ENSGALG00000032340	2.55783e-97	1.6915	0.373	0.07	2.76348e-93	8	ENSGALG00000032340
ID21	8.97212e-89	1.50467	0.891	0.567	9.69348e-85	8	ID2
SNAI22	9.56231e-67	1.52228	0.733	0.397	1.03311e-62	8	SNAI2
MMP23	3.78824e-61	1.35895	0.774	0.462	4.09281e-57	8	MMP2
ENSGALG000000452891	1.32636e-38	1.19979	0.428	0.182	1.433e-34	8	ENSGALG00000045289
TWIST2	4.65863e-35	1.0072	0.436	0.195	5.03319e-31	8	TWIST2
SIX1	6.62719e-34	0.825103	0.283	0.091	7.16002e-30	8	SIX1
PRRX13	9.20459e-33	0.844104	0.877	0.658	9.94464e-29	8	PRRX1
DLX5	5.69983e-32	1.01175	0.33	0.127	6.1581e-28	8	DLX5
SDC22	2.42079e-29	1.13376	0.548	0.327	2.61542e-25	8	SDC2
COLEC122	3.32176e-28	1.16304	0.526	0.304	3.58883e-24	8	COLEC12
ID12	1.34144e-25	0.859078	0.796	0.616	1.44929e-21	8	ID1
ENSGALG00000037711	3.54125e-25	0.836916	0.272	0.105	3.82597e-21	8	ENSGALG00000037711
CHODL	6.27489e-25	0.991827	0.3	0.124	6.77939e-21	8	CHODL
FBLN22	1.04117e-24	0.89259	0.351	0.163	1.12488e-20	8	FBLN2
ZFHX41	1.27637e-23	0.764866	0.624	0.43	1.37899e-19	8	ZFHX4
BASP12	4.16438e-23	0.469496	0.956	0.9	4.4992e-19	8	BASP1
MT.CO1	7.6474e-23	0.259017	1	1	8.26225e-19	8	MT.CO1
FGFR23	1.97199e-22	0.890774	0.406	0.216	2.13054e-18	8	FGFR2
ACTG1L	1.37251e-21	0.466702	0.978	0.96	1.48286e-17	8	ACTG1L
NFIA2	5.72902e-21	0.715368	0.738	0.61	6.18963e-17	8	NFIA
SERPINF11	2.00876e-20	0.837503	0.362	0.188	2.17027e-16	8	SERPINF1
MAB21L11	2.17903e-20	0.808233	0.373	0.193	2.35423e-16	8	MAB21L1
DAB2	2.23924e-19	0.82201	0.297	0.141	2.41927e-15	8	DAB2
ZNF4231	3.7628e-19	0.754063	0.439	0.257	4.06533e-15	8	ZNF423
CDH113	2.7778e-18	0.58226	0.831	0.73	3.00114e-14	8	CDH11
ENSGALG00000035772	1.07543e-17	0.732449	0.256	0.117	1.1619e-13	8	ENSGALG00000035772
DST	2.76955e-17	0.595356	0.332	0.17	2.99222e-13	8	DST
FBLN11	2.98609e-17	0.674518	0.567	0.395	3.22617e-13	8	FBLN1
ENSGALG000000169712	7.2273e-17	0.690674	0.629	0.476	7.80838e-13	8	ENSGALG00000016971
ENSGALG000000360732	1.25313e-16	0.528579	0.728	0.609	1.35388e-12	8	ENSGALG00000036073
TIMP31	1.41925e-16	0.802134	0.406	0.249	1.53335e-12	8	TIMP3
PRRX2	2.3783e-16	0.743352	0.392	0.236	2.56952e-12	8	PRRX2
HOXD122	3.52694e-15	0.54372	0.864	0.764	3.8105e-11	8	HOXD12
CST31	4.61538e-15	1.13737	0.556	0.434	4.98646e-11	8	CST3
EEF21	8.53775e-15	0.316261	0.986	0.968	9.22419e-11	8	EEF2
RPS3A	1.45404e-14	0.2517	0.997	0.995	1.57094e-10	8	RPS3A
SH3PXD2A2	5.01904e-14	0.682882	0.373	0.231	5.42257e-10	8	SH3PXD2A
COL5A22	5.35932e-13	0.648216	0.52	0.383	5.79021e-09	8	COL5A2
PITX13	2.80046e-12	0.546649	0.662	0.552	3.02562e-08	8	PITX1
ENSGALG000000344081	1.26916e-11	0.479641	0.27	0.145	1.3712e-07	8	ENSGALG00000034408
EIF3E	3.74205e-11	0.531899	0.638	0.579	4.04291e-07	8	EIF3E
RBM102	1.17113e-10	0.384562	0.793	0.721	1.26529e-06	8	RBM10
LRPAP1	4.2676e-10	0.617842	0.474	0.371	4.61072e-06	8	LRPAP1
RPL22L11	4.28314e-10	0.313185	0.918	0.88	4.6275e-06	8	RPL22L1
FN11	1.34655e-09	0.465408	0.292	0.177	1.45481e-05	8	FN1
MYH102	1.82997e-09	0.350979	0.894	0.857	1.9771e-05	8	MYH10
SLC25A62	3.73078e-09	0.361697	0.804	0.792	4.03074e-05	8	SLC25A6
SLC38A21	7.01758e-09	0.566984	0.357	0.25	7.5818e-05	8	SLC38A2
LDB2	1.14492e-08	0.522023	0.256	0.156	0.000123697	8	LDB2
ID32	4.90105e-08	0.375069	0.684	0.614	0.00052951	8	ID3
PABPC11	5.21961e-08	0.256639	0.951	0.951	0.000563927	8	PABPC1
TMEM262	5.26935e-08	0.559622	0.439	0.341	0.0005693	8	TMEM26
TTYH32	5.30816e-08	0.437145	0.55	0.466	0.000573494	8	TTYH3
ENSGALG000000360991	6.22293e-08	0.266769	0.864	0.865	0.000672325	8	ENSGALG00000036099
ENSGALG000000306472	1.77231e-07	0.324363	0.801	0.772	0.00191481	8	ENSGALG00000030647
SPARC3	2.20582e-07	0.280219	0.768	0.718	0.00238317	8	SPARC
HOXD132	4.72014e-07	0.474274	0.529	0.456	0.00509964	8	HOXD13
MTURN1	5.60297e-07	0.527405	0.365	0.271	0.00605345	8	MTURN
TSPAN61	5.96086e-07	0.571546	0.417	0.333	0.00644011	8	TSPAN6
FOS1	1.22519e-06	0.408973	0.316	0.224	0.013237	8	FOS
NDUFA4	2.80848e-06	0.278066	0.869	0.851	0.0303428	8	NDUFA4
BCL11A1	4.02116e-06	0.525186	0.335	0.25	0.0434446	8	BCL11A
PEPD	4.97358e-06	0.464947	0.371	0.298	0.0537346	8	PEPD
VIM3	5.03353e-06	0.328827	0.708	0.733	0.0543822	8	VIM
ARID5B1	7.71192e-06	0.472152	0.444	0.363	0.0833196	8	ARID5B
MTDH1	9.42354e-06	0.41804	0.599	0.576	0.101812	8	MTDH
ASXL3	9.65526e-06	0.566576	0.256	0.181	0.104315	8	ASXL3
TOP2B1	1.89142e-05	0.317401	0.736	0.706	0.204349	8	TOP2B
ENSGALG000000411022	2.08346e-05	0.364146	0.556	0.492	0.225098	8	ENSGALG00000041102
LGALS1B2	2.26521e-05	0.348774	0.499	0.428	0.244734	8	LGALS1B
DAP2	2.39199e-05	0.481612	0.46	0.409	0.25843	8	DAP
SNAI13	2.92029e-05	0.489713	0.381	0.309	0.315508	8	SNAI1
GJA11	3.29386e-05	0.267162	0.708	0.678	0.355869	8	GJA1
COL3A11	4.54449e-05	0.491631	0.262	0.193	0.490986	8	COL3A1
MRPL131	5.5481e-05	0.39948	0.463	0.42	0.599416	8	MRPL13
PNRC13	6.0091e-05	0.348097	0.67	0.666	0.649223	8	PNRC1
CSTB	9.54046e-05	0.354641	0.264	0.192	1	8	CSTB
ATOX1	0.000110751	0.280968	0.602	0.562	1	8	ATOX1
NREP2	0.000113848	0.337959	0.52	0.476	1	8	NREP
PRDX6	0.00021494	0.288992	0.553	0.518	1	8	PRDX6
ITM2B2	0.000266898	0.344654	0.537	0.513	1	8	ITM2B
RAB11B	0.000327363	0.327632	0.523	0.483	1	8	RAB11B
MSX12	0.000341079	0.489213	0.591	0.545	1	8	MSX1
MYL92	0.000370632	0.400235	0.322	0.26	1	8	MYL9
ENSGALG00000031204	0.000477048	0.403107	0.452	0.401	1	8	ENSGALG00000031204
MARCKS3	0.000542344	0.316797	0.567	0.54	1	8	MARCKS
ZNF5931	0.000558912	0.330691	0.501	0.478	1	8	ZNF593
GLO11	0.00104249	0.287487	0.575	0.541	1	8	GLO1
RILPL22	0.00127949	0.281303	0.305	0.245	1	8	RILPL2
NFIB2	0.00149535	0.360988	0.341	0.286	1	8	NFIB
ARPC3	0.00164122	0.283082	0.619	0.614	1	8	ARPC3
SVIP	0.00164651	0.339289	0.411	0.362	1	8	SVIP
NSA2	0.001709	0.27079	0.649	0.642	1	8	NSA2
FRA10AC1	0.0021644	0.310804	0.259	0.205	1	8	FRA10AC1
HOXA131	0.00246065	0.305238	0.537	0.502	1	8	HOXA13
BOD1L1	0.00284126	0.277463	0.523	0.493	1	8	BOD1L1
AKAP122	0.00357682	0.544358	0.654	0.669	1	8	AKAP12
GATD3A1	0.00358322	0.283942	0.338	0.292	1	8	GATD3A
MSX23	0.00388547	0.31203	0.335	0.276	1	8	MSX2
TWIST13	0.00470885	0.25981	0.466	0.421	1	8	TWIST1
KMT2E2	0.00476518	0.272634	0.578	0.571	1	8	KMT2E
ALDH7A1	0.00487206	0.282323	0.376	0.336	1	8	ALDH7A1
SYNE11	0.00516873	0.335893	0.27	0.218	1	8	SYNE1
ERP291	0.00565684	0.272856	0.55	0.528	1	8	ERP29
GATD3AL12	0.00915086	0.27806	0.531	0.517	1	8	GATD3AL1
ANXA2	0	3.46898	0.968	0.085	0	9	ANXA2
EPCAM	0	3.00498	0.886	0.035	0	9	EPCAM
DSP	0	2.48027	0.741	0.018	0	9	DSP
PDGFA	0	2.46513	0.741	0.031	0	9	PDGFA
COL17A1	0	2.45555	0.681	0.006	0	9	COL17A1
ENSGALG00000010657	0	1.9442	0.368	0.002	0	9	ENSGALG00000010657
MAP7D2	0	1.89382	0.562	0.024	0	9	MAP7D2
ENSGALG00000045050	0	1.8727	0.557	0.008	0	9	ENSGALG00000045050
HOXC9	0	1.82581	0.557	0.018	0	9	HOXC9
CLDN1	0	1.77895	0.486	0.005	0	9	CLDN1
CALML3	0	1.64718	0.497	0.003	0	9	CALML3
ENSGALG00000041302	0	1.64108	0.514	0.009	0	9	ENSGALG00000041302
LAMB4	0	1.57231	0.335	0.003	0	9	LAMB4
ESRP2	0	1.50051	0.486	0.007	0	9	ESRP2
WNT6	0	1.48973	0.454	0.002	0	9	WNT6
TP63	0	1.35169	0.427	0.003	0	9	TP63
CDH1	0	1.26001	0.405	0.007	0	9	CDH1
VIT	0	1.17909	0.357	0.001	0	9	VIT
ENSGALG00000036034	0	0.894935	0.297	0.002	0	9	ENSGALG00000036034
EMX2	1.02949e-306	1.20673	0.346	0.006	1.11226e-302	9	EMX2
FNDC1	4.92195e-299	1.1376	0.341	0.006	5.31768e-295	9	FNDC1
KRT14	2.46992e-297	1.74283	0.524	0.021	2.6685e-293	9	KRT14
COL14A1	9.65115e-291	1.60995	0.503	0.02	1.04271e-286	9	COL14A1
CXCL14	3.0127e-286	3.93847	0.946	0.109	3.25492e-282	9	CXCL14
KRT24	9.12821e-271	2.54506	0.708	0.053	9.86212e-267	9	KRT24
KRT7	5.46376e-254	1.43257	0.319	0.007	5.90305e-250	9	KRT7
ENSGALG00000034685	1.47652e-239	1.33317	0.432	0.018	1.59524e-235	9	ENSGALG00000034685
MEIS2	3.01431e-234	0.928727	0.303	0.007	3.25666e-230	9	MEIS2
F3	1.92551e-220	1.84542	0.432	0.021	2.08032e-216	9	F3
DST1	4.08258e-204	3.46194	0.914	0.158	4.41082e-200	9	DST
PERPB	2.36536e-198	0.968312	0.324	0.011	2.55554e-194	9	PERPB
GALNT3	1.78203e-196	0.886713	0.281	0.008	1.92531e-192	9	GALNT3
HOXC8	1.49719e-177	1.15747	0.324	0.014	1.61756e-173	9	HOXC8
S100A111	3.12226e-172	2.77112	0.914	0.183	3.37329e-168	9	S100A11
SOSTDC1	5.28463e-168	1.1299	0.357	0.019	5.70951e-164	9	SOSTDC1
ECM2	3.69926e-153	1.393	0.422	0.031	3.99668e-149	9	ECM2
ARAP2	4.13301e-152	1.38478	0.476	0.041	4.46531e-148	9	ARAP2
MAP7	4.22873e-150	0.996125	0.314	0.016	4.56872e-146	9	MAP7
ENSGALG00000031638	4.23962e-149	0.95478	0.259	0.01	4.58049e-145	9	ENSGALG00000031638
PRKCDBP	8.83654e-138	1.506	0.476	0.046	9.547e-134	9	PRKCDBP
ADAMTS17	4.37316e-137	1.186	0.373	0.027	4.72476e-133	9	ADAMTS17
MBP	4.65577e-132	0.885553	0.265	0.013	5.03009e-128	9	MBP
EMP1	4.98448e-125	1.10563	0.254	0.013	5.38523e-121	9	EMP1
TSPAN13	1.11752e-119	1.55658	0.595	0.087	1.20737e-115	9	TSPAN13
TPD52	2.28326e-109	1.55837	0.649	0.115	2.46683e-105	9	TPD52
MDK3	2.44695e-97	2.05016	1	0.754	2.64369e-93	9	MDK
FERMT1	2.13068e-95	1.23739	0.47	0.065	2.30199e-91	9	FERMT1
PKP4	1.47626e-94	1.86022	0.789	0.219	1.59495e-90	9	PKP4
ENSGALG00000027058	4.24759e-89	1.43102	0.578	0.108	4.5891e-85	9	ENSGALG00000027058
PTPRF	2.80403e-87	1.39776	0.519	0.089	3.02947e-83	9	PTPRF
TMSB4A	1.2581e-86	1.3717	1	0.963	1.35925e-82	9	TMSB4A
NREP3	1.50168e-86	1.93891	0.957	0.466	1.62241e-82	9	NREP
EMILIN2	5.32301e-85	1.02374	0.351	0.04	5.75099e-81	9	EMILIN2
ATP1B1	2.89332e-84	1.99816	0.892	0.382	3.12594e-80	9	ATP1B1
FGFR24	2.97809e-80	1.62493	0.751	0.212	3.21753e-76	9	FGFR2
FN12	2.49927e-75	1.32273	0.686	0.169	2.70021e-71	9	FN1
LFNG	1.01076e-64	0.911252	0.27	0.031	1.09202e-60	9	LFNG
NFKBIA	5.16468e-64	1.16963	0.351	0.053	5.57992e-60	9	NFKBIA
DCN3	5.66158e-64	1.57964	0.881	0.397	6.11678e-60	9	DCN
ENSGALG00000002988	1.88886e-62	1.28226	0.508	0.112	2.04072e-58	9	ENSGALG00000002988
MPZL3	3.08605e-62	1.07654	0.4	0.07	3.33416e-58	9	MPZL3
RBBP8	5.24025e-61	1.22455	0.546	0.132	5.66157e-57	9	RBBP8
LOC429032	1.84607e-60	1.03445	0.384	0.066	1.9945e-56	9	LOC429032
MT4	2.32764e-60	1.27804	0.497	0.112	2.51478e-56	9	MT4
TFAP2A	9.9114e-59	1.04893	0.438	0.086	1.07083e-54	9	TFAP2A
MYH91	2.61697e-58	1.54536	0.903	0.506	2.82738e-54	9	MYH9
SMARCAD1	5.97972e-57	1.19648	0.465	0.101	6.46049e-53	9	SMARCAD1
TFPI	1.61737e-56	0.884366	0.276	0.037	1.7474e-52	9	TFPI
RPLP11	6.67165e-55	0.563076	1	1	7.20805e-51	9	RPLP1
ENSGALG00000037093	3.16959e-52	0.871687	0.357	0.064	3.42442e-48	9	ENSGALG00000037093
SEMA3D3	5.57782e-49	1.16586	0.654	0.207	6.02627e-45	9	SEMA3D
SPARC4	3.5185e-42	1.1452	0.935	0.715	3.80139e-38	9	SPARC
COMT	1.98626e-39	0.97424	0.4	0.1	2.14596e-35	9	COMT
ENSGALG000000051802	1.10532e-38	0.852329	0.67	0.25	1.19418e-34	9	ENSGALG00000005180
STXBP6	3.83094e-38	0.720924	0.341	0.075	4.13895e-34	9	STXBP6
CD992	5.8827e-38	1.15328	0.643	0.248	6.35566e-34	9	CD99
KIAA1217	1.39231e-37	0.892372	0.33	0.072	1.50425e-33	9	KIAA1217
OLFM3	1.42187e-35	0.702961	0.27	0.052	1.53619e-31	9	OLFM3
CD2AP	6.2244e-35	0.952782	0.443	0.131	6.72484e-31	9	CD2AP
ASAH1	1.43137e-32	0.917213	0.411	0.122	1.54645e-28	9	ASAH1
ENSGALG00000011715	8.09575e-32	0.942734	0.508	0.176	8.74665e-28	9	ENSGALG00000011715
IGFBP2	1.12053e-31	0.700055	0.314	0.073	1.21062e-27	9	IGFBP2
ATIC	4.40291e-31	1.14361	0.735	0.402	4.7569e-27	9	ATIC
EGFR1	8.26755e-31	0.864942	0.427	0.126	8.93226e-27	9	EGFR
SEMA5A	5.34166e-30	0.783648	0.384	0.11	5.77113e-26	9	SEMA5A
ALCAM	1.03405e-29	1.12065	0.357	0.1	1.11719e-25	9	ALCAM
CCDC88B	4.69772e-29	0.780084	0.254	0.056	5.07542e-25	9	CCDC88B
STMN1	1.1418e-28	0.516882	0.995	0.994	1.2336e-24	9	STMN1
CASP6	2.10103e-28	0.826021	0.411	0.131	2.26995e-24	9	CASP6
CLSTN1	1.80172e-27	0.98412	0.638	0.297	1.94658e-23	9	CLSTN1
CREB3L23	4.79926e-27	0.901141	0.562	0.231	5.18512e-23	9	CREB3L2
FBLN12	3.34096e-26	0.89102	0.751	0.395	3.60958e-22	9	FBLN1
FTH1	9.24036e-26	0.565314	0.989	0.964	9.98328e-22	9	FTH1
DBNDD2	1.23079e-25	0.688869	0.265	0.065	1.32975e-21	9	DBNDD2
PAK1	6.15967e-24	0.612438	0.265	0.067	6.65491e-20	9	PAK1
PTER	1.1502e-23	0.607724	0.292	0.081	1.24268e-19	9	PTER
HEXB	1.48563e-23	0.655927	0.384	0.126	1.60508e-19	9	HEXB
ATP1A1	6.43272e-23	0.709192	0.384	0.133	6.94991e-19	9	ATP1A1
DLX51	1.86274e-22	0.661346	0.384	0.132	2.01251e-18	9	DLX5
ENSGALG000000357692	2.46574e-22	0.854232	0.676	0.362	2.66398e-18	9	ENSGALG00000035769
DZIP1	4.44192e-22	0.714168	0.281	0.08	4.79905e-18	9	DZIP1
RPL371	1.3662e-21	0.384884	1	0.998	1.47604e-17	9	RPL37
ELF1	1.72262e-21	0.712752	0.281	0.082	1.86112e-17	9	ELF1
RPS12	3.20803e-21	0.318521	1	1	3.46596e-17	9	RPS12
FSTL4	5.36327e-19	0.701489	0.281	0.087	5.79448e-15	9	FSTL4
TXNDC17	7.30004e-19	0.812615	0.686	0.401	7.88697e-15	9	TXNDC17
CKB	8.07313e-19	0.369136	0.362	0.13	8.72221e-15	9	CKB
RPL8	2.20333e-18	0.362028	1	0.998	2.38048e-14	9	RPL8
ND6	2.76151e-18	0.633236	0.941	0.855	2.98353e-14	9	ND6
RPL13	3.54432e-18	0.335931	1	0.994	3.82929e-14	9	RPL13
OSBPL1A	3.64367e-18	0.659501	0.351	0.129	3.93662e-14	9	OSBPL1A
ATP2B41	4.89083e-18	0.812346	0.524	0.266	5.28405e-14	9	ATP2B4
HIC2	1.01264e-17	0.624143	0.362	0.138	1.09406e-13	9	HIC2
KANK1	1.33578e-17	0.729346	0.438	0.188	1.44318e-13	9	KANK1
RPL32	1.59147e-16	0.314257	1	0.999	1.71943e-12	9	RPL32
ASAP2	1.90936e-16	0.547117	0.308	0.11	2.06287e-12	9	ASAP2
CPNE2	2.83396e-16	0.712407	0.292	0.105	3.06181e-12	9	CPNE2
GPI2	7.48054e-16	0.683023	0.535	0.272	8.08197e-12	9	GPI
TMSB15B1	8.389e-16	0.360899	0.995	0.967	9.06347e-12	9	TMSB15B
SMC31	1.66456e-15	0.75244	0.816	0.602	1.79839e-11	9	SMC3
CPNE3	3.67913e-15	0.4928	0.308	0.114	3.97493e-11	9	CPNE3
DMD1	3.78242e-15	0.499635	0.357	0.142	4.08653e-11	9	DMD
CHMP2B	7.23243e-15	0.697713	0.535	0.281	7.81392e-11	9	CHMP2B
ENSGALG00000006483	1.00177e-14	0.554617	0.27	0.095	1.08231e-10	9	ENSGALG00000006483
DDR1	1.27634e-14	0.567177	0.281	0.103	1.37895e-10	9	DDR1
ITM2A1	4.37696e-14	0.585294	0.795	0.579	4.72887e-10	9	ITM2A
TMEM254	6.06278e-14	0.67784	0.346	0.149	6.55023e-10	9	TMEM254
SVIL	1.31958e-13	0.638999	0.578	0.331	1.42567e-09	9	SVIL
ENSGALG00000036956	1.44158e-13	0.803742	0.854	0.644	1.55749e-09	9	ENSGALG00000036956
RPS21	1.62309e-13	0.271178	1	0.997	1.75359e-09	9	RPS21
SH3BGRL31	2.35535e-13	0.643284	0.557	0.317	2.54472e-09	9	SH3BGRL3
TPT12	3.52829e-13	0.35966	0.995	0.971	3.81196e-09	9	TPT1
PIGK	4.70396e-13	0.52357	0.368	0.162	5.08216e-09	9	PIGK
POGLUT1	6.59595e-13	0.52798	0.405	0.186	7.12627e-09	9	POGLUT1
RSL24D11	9.36215e-13	0.695426	0.8	0.641	1.01149e-08	9	RSL24D1
APLP2	1.02519e-12	0.662997	0.638	0.404	1.10761e-08	9	APLP2
GPX1	1.77913e-12	0.59356	0.876	0.771	1.92217e-08	9	GPX1
CD81	1.88928e-12	0.655499	0.741	0.528	2.04118e-08	9	CD81
WLS	3.1242e-12	0.680202	0.508	0.281	3.37538e-08	9	WLS
HOMER2	4.08455e-12	0.58705	0.297	0.125	4.41295e-08	9	HOMER2
POFUT1	6.97564e-12	0.469392	0.357	0.16	7.53648e-08	9	POFUT1
FEZ2	8.18165e-12	0.551695	0.308	0.133	8.83945e-08	9	FEZ2
TMEM159	8.74272e-12	0.530956	0.362	0.169	9.44563e-08	9	TMEM159
SERPINB6	1.49918e-11	0.430015	0.259	0.101	1.61971e-07	9	SERPINB6
ITGB1	2.44501e-11	0.513559	0.811	0.588	2.64159e-07	9	ITGB1
PALM2AKAP2	2.50003e-11	0.563805	0.573	0.35	2.70103e-07	9	PALM2AKAP2
ACTN11	3.96353e-11	0.556025	0.405	0.206	4.2822e-07	9	ACTN1
KTN11	4.54109e-11	0.619325	0.703	0.494	4.90619e-07	9	KTN1
C1D	5.85555e-11	0.649928	0.449	0.247	6.32633e-07	9	C1D
RALA	7.12192e-11	0.635715	0.47	0.259	7.69452e-07	9	RALA
ACTR3	1.14541e-10	0.54916	0.714	0.498	1.2375e-06	9	ACTR3
BTG12	1.18843e-10	0.472275	0.741	0.503	1.28398e-06	9	BTG1
TPM13	1.61373e-10	0.382401	0.849	0.654	1.74347e-06	9	TPM1
ALDH4A1	2.39876e-10	0.385501	0.265	0.11	2.59162e-06	9	ALDH4A1
GCAT1	2.49572e-10	0.453735	0.427	0.221	2.69638e-06	9	GCAT
ATP2B12	2.62863e-10	0.416983	0.389	0.191	2.83997e-06	9	ATP2B1
EIF5	3.08458e-10	0.448912	0.897	0.789	3.33258e-06	9	EIF5
GNPTAB	5.36583e-10	0.549574	0.416	0.223	5.79725e-06	9	GNPTAB
BASP13	7.69311e-10	0.337069	0.968	0.901	8.31164e-06	9	BASP1
LMO71	7.88795e-10	0.571989	0.411	0.223	8.52214e-06	9	LMO7
ARHGEF3	1.1102e-09	0.430649	0.259	0.112	1.19946e-05	9	ARHGEF3
BRI3	1.17604e-09	0.414864	0.427	0.229	1.2706e-05	9	BRI3
CKLF	1.27878e-09	0.483376	0.254	0.111	1.38159e-05	9	CKLF
ACVR2A	1.35391e-09	0.344553	0.303	0.137	1.46276e-05	9	ACVR2A
CDCA4	1.95282e-09	0.498593	0.519	0.317	2.10983e-05	9	CDCA4
JUP	2.39274e-09	0.360381	0.286	0.13	2.58511e-05	9	JUP
CADM11	3.76939e-09	0.456329	0.459	0.254	4.07245e-05	9	CADM1
HYOU1	4.05848e-09	0.503793	0.686	0.471	4.38478e-05	9	HYOU1
WSB11	4.87521e-09	0.429239	0.568	0.347	5.26718e-05	9	WSB1
LDHB1	4.93363e-09	0.433625	0.903	0.825	5.3303e-05	9	LDHB
ITFG1	1.12666e-08	0.40691	0.27	0.124	0.000121724	9	ITFG1
CTSV3	1.13537e-08	0.478032	0.541	0.348	0.000122666	9	CTSV
RPL10A	1.52462e-08	0.288665	0.995	0.984	0.00016472	9	RPL10A
TPM32	2.10155e-08	0.330926	0.908	0.832	0.000227052	9	TPM3
GPC13	2.24763e-08	0.570766	0.519	0.333	0.000242834	9	GPC1
GAPVD1	2.94964e-08	0.535129	0.276	0.135	0.000318679	9	GAPVD1
CCPG1	3.06193e-08	0.411053	0.335	0.173	0.000330811	9	CCPG1
UTRN	3.51914e-08	0.483555	0.362	0.201	0.000380207	9	UTRN
MYL93	4.13881e-08	0.43786	0.449	0.258	0.000447157	9	MYL9
ACTG1L1	4.22776e-08	0.291848	0.995	0.96	0.000456767	9	ACTG1L
BBLN	4.46245e-08	0.421414	0.276	0.132	0.000482123	9	BBLN
MYL12B1	4.55404e-08	0.41611	0.503	0.302	0.000492019	9	MYL12B
RSRP1	4.96044e-08	0.408568	0.481	0.294	0.000535926	9	RSRP1
MGST13	5.0865e-08	0.530414	0.632	0.461	0.000549545	9	MGST1
ARVCF	6.27049e-08	0.483565	0.308	0.157	0.000677463	9	ARVCF
LAMB12	9.95462e-08	0.463359	0.459	0.283	0.0010755	9	LAMB1
PAIP1	1.46023e-07	0.402635	0.411	0.237	0.00157763	9	PAIP1
TGIF1	1.46059e-07	0.364079	0.33	0.173	0.00157802	9	TGIF1
PRELID11	1.49399e-07	0.42532	0.735	0.568	0.0016141	9	PRELID1
ENSGALG00000039470	1.57866e-07	0.265175	0.978	0.965	0.00170558	9	ENSGALG00000039470
C7orf731	2.19362e-07	0.417451	0.697	0.514	0.00236999	9	C7orf73
GPX4	3.75957e-07	0.382428	0.686	0.507	0.00406184	9	GPX4
CTDSPL	4.32362e-07	0.280915	0.286	0.143	0.00467124	9	CTDSPL
CST32	5.49286e-07	0.28453	0.638	0.435	0.00593449	9	CST3
ENSGALG00000028135	1.00731e-06	0.441195	0.27	0.142	0.010883	9	ENSGALG00000028135
ZNF5932	1.06942e-06	0.370416	0.665	0.474	0.0115541	9	ZNF593
YRDC	1.34517e-06	0.312955	0.259	0.131	0.0145332	9	YRDC
PTTG1IP2	1.36799e-06	0.36759	0.503	0.325	0.0147798	9	PTTG1IP2
PPFIBP13	1.45731e-06	0.381732	0.443	0.278	0.0157447	9	PPFIBP1
ENSGALG00000039191	1.52095e-06	0.528168	0.373	0.23	0.0164323	9	ENSGALG00000039191
EEF22	1.65501e-06	0.262853	0.973	0.969	0.0178808	9	EEF2
CISD2	1.66435e-06	0.391505	0.6	0.439	0.0179816	9	CISD2
HK1	1.68689e-06	0.465322	0.524	0.366	0.0182252	9	HK1
ENSGALG00000041063	1.72623e-06	0.380646	0.508	0.328	0.0186502	9	ENSGALG00000041063
ENSGALG00000031038	2.4935e-06	0.272084	0.973	0.937	0.0269398	9	ENSGALG00000031038
MYCBP2	3.14851e-06	0.373564	0.286	0.157	0.0340165	9	MYCBP2
ETV5	3.40713e-06	0.320809	0.341	0.193	0.0368106	9	ETV5
TSPO	3.46003e-06	0.323083	0.292	0.161	0.0373822	9	TSPO
MFSD10	3.52048e-06	0.354629	0.286	0.156	0.0380352	9	MFSD10
RDM1	5.15571e-06	0.352716	0.303	0.17	0.0557023	9	RDM1
M6PR	5.46863e-06	0.417724	0.297	0.172	0.0590831	9	M6PR
TTC14	6.09468e-06	0.35181	0.324	0.186	0.0658469	9	TTC14
TMEM59	6.54279e-06	0.427436	0.432	0.29	0.0706883	9	TMEM59
RHOB	7.09294e-06	0.263709	0.259	0.138	0.0766321	9	RHOB
EPB41L32	9.0965e-06	0.561276	0.411	0.268	0.0982786	9	EPB41L3
BID3	9.45593e-06	0.304592	0.665	0.484	0.102162	9	BID
CHMP5	1.14489e-05	0.360186	0.47	0.315	0.123694	9	CHMP5
SPTBN11	1.22664e-05	0.35075	0.811	0.668	0.132526	9	SPTBN1
LASP1	1.23972e-05	0.261746	0.319	0.184	0.133939	9	LASP1
WDR11	1.30306e-05	0.338533	0.47	0.311	0.140782	9	WDR1
CEBPG	1.4611e-05	0.317951	0.341	0.204	0.157857	9	CEBPG
P4HB2	1.86693e-05	0.289975	0.838	0.729	0.201703	9	P4HB
PEBP11	1.94785e-05	0.305409	0.914	0.843	0.210446	9	PEBP1
OXCT1	2.03763e-05	0.369218	0.395	0.251	0.220145	9	OXCT1
FAR1	2.34004e-05	0.308979	0.335	0.198	0.252818	9	FAR1
RNPC3	2.5034e-05	0.365835	0.27	0.152	0.270468	9	RNPC3
ATP6AP2	2.63585e-05	0.325482	0.324	0.197	0.284777	9	ATP6AP2
COL3A12	2.64979e-05	0.494998	0.314	0.194	0.286283	9	COL3A1
NUCB2	3.16669e-05	0.395656	0.6	0.45	0.342129	9	NUCB2
LMAN2	3.1876e-05	0.337207	0.476	0.327	0.344388	9	LMAN2
RAC1	3.28446e-05	0.307183	0.638	0.476	0.354854	9	RAC1
PTBP1	3.76912e-05	0.300424	0.789	0.638	0.407216	9	PTBP1
DECR2	4.02091e-05	0.276824	0.276	0.158	0.43442	9	DECR2
FAM177A1	4.02601e-05	0.309872	0.303	0.179	0.43497	9	FAM177A1
CGNL1	4.20393e-05	0.361801	0.286	0.17	0.454192	9	CGNL1
ENSGALG000000360992	4.2649e-05	0.28257	0.962	0.862	0.46078	9	ENSGALG00000036099
PKLR2	4.36211e-05	0.281468	0.859	0.769	0.471282	9	PKLR
DAD12	5.41497e-05	0.277149	0.708	0.578	0.585034	9	DAD1
ENSGALG00000037927	5.86492e-05	0.34573	0.324	0.204	0.633646	9	ENSGALG00000037927
RALBP1	5.96977e-05	0.385524	0.627	0.516	0.644974	9	RALBP1
PGLS	6.31046e-05	0.332874	0.378	0.248	0.681782	9	PGLS
TMEM18	6.44259e-05	0.253195	0.314	0.187	0.696057	9	TMEM18
FAM60A1	7.56562e-05	0.3092	0.459	0.321	0.817389	9	FAM60A
SMCO4	8.24192e-05	0.301089	0.297	0.179	0.890457	9	SMCO4
ARPC1A	8.58053e-05	0.378883	0.416	0.282	0.927041	9	ARPC1A
PNISR1	8.91695e-05	0.335325	0.827	0.725	0.963387	9	PNISR
IVNS1ABP	9.51189e-05	0.273496	0.259	0.15	1	9	IVNS1ABP
PPP1R9B	0.000113452	0.372771	0.584	0.448	1	9	PPP1R9B
CNTRL1	0.000128129	0.396712	0.492	0.361	1	9	CNTRL
CSTB1	0.000137045	0.311304	0.308	0.193	1	9	CSTB
RPN2	0.00017395	0.366029	0.638	0.511	1	9	RPN2
MYDGF	0.000174073	0.273561	0.535	0.381	1	9	MYDGF
CTNNA1	0.000185704	0.301585	0.584	0.447	1	9	CTNNA1
SPC252	0.000206105	0.321236	0.557	0.412	1	9	SPC25
APP	0.000213723	0.270626	0.87	0.777	1	9	APP
FAM204A	0.000238749	0.401261	0.541	0.417	1	9	FAM204A
MYLIP	0.000251086	0.325813	0.265	0.164	1	9	MYLIP
NADK	0.000272393	0.361884	0.297	0.188	1	9	NADK
UBR7	0.000324669	0.304343	0.497	0.368	1	9	UBR7
ENSGALG00000038107	0.000352725	0.310539	0.378	0.256	1	9	ENSGALG00000038107
OGT	0.000395221	0.291929	0.4	0.279	1	9	OGT
PLXNB2	0.000414069	0.25075	0.265	0.165	1	9	PLXNB2
LOC427439	0.000418864	0.379717	0.459	0.329	1	9	LOC427439
VPS4B	0.000430986	0.272472	0.33	0.216	1	9	VPS4B
NDUFC2	0.000489771	0.263328	0.822	0.709	1	9	NDUFC2
GCC21	0.000499245	0.289679	0.303	0.196	1	9	GCC2
POLE31	0.000685235	0.330361	0.67	0.561	1	9	POLE3
RNF13	0.000751388	0.32418	0.616	0.486	1	9	RNF13
CENPK2	0.00092109	0.346332	0.486	0.37	1	9	CENPK
FAM172A	0.000940955	0.363623	0.373	0.26	1	9	FAM172A
TRIP11	0.00095879	0.267761	0.351	0.242	1	9	TRIP11
URM1	0.00110483	0.278269	0.492	0.376	1	9	URM1
BBIP1	0.00125112	0.27167	0.373	0.262	1	9	BBIP1
CETN1	0.00127286	0.265481	0.378	0.262	1	9	CETN1
CNPY3	0.00147859	0.251673	0.508	0.387	1	9	CNPY3
COPS4	0.00188235	0.31517	0.508	0.391	1	9	COPS4
PDCD41	0.00212355	0.260931	0.357	0.257	1	9	PDCD4
ENSGALG00000005652	0.00219068	0.26523	0.351	0.249	1	9	ENSGALG00000005652
ENSGALG000000435981	0.00238706	0.27168	1	0.986	1	9	ENSGALG00000043598
CLIP11	0.00243111	0.300604	0.314	0.219	1	9	CLIP1
CYB5B	0.00263577	0.257147	0.454	0.349	1	9	CYB5B
YAF2	0.00286064	0.270914	0.324	0.224	1	9	YAF2
HSPA52	0.00309842	0.274273	0.773	0.703	1	9	HSPA5
CDK62	0.0031001	0.282044	0.454	0.334	1	9	CDK6
KLHDC4	0.00332197	0.281204	0.314	0.219	1	9	KLHDC4
MLEC	0.00418377	0.314543	0.324	0.235	1	9	MLEC
RAD50	0.00428292	0.250927	0.357	0.253	1	9	RAD50
ND3	0.00479561	0.253537	0.892	0.829	1	9	ND3
ZNF706	0.00501126	0.257407	0.649	0.547	1	9	ZNF706
HERC2	0.0055275	0.257343	0.351	0.255	1	9	HERC2
TRAPPC2	0.00609159	0.308991	0.341	0.251	1	9	TRAPPC2
ATP1B31	0.00719653	0.260316	0.416	0.315	1	9	ATP1B3
MYOD1	0	3.83662	0.552	0.004	0	10	MYOD1
RBM24	0	3.29106	0.681	0.024	0	10	RBM24
BHMT2	0	3.09354	0.509	0.007	0	10	BHMT2
PITX2	0	2.91723	0.828	0.008	0	10	PITX2
TNNC2	0	2.89379	0.767	0.031	0	10	TNNC2
MYOG	0	2.61548	0.336	0.002	0	10	MYOG
GNRH1	0	2.0592	0.448	0.004	0	10	GNRH1
TNNI1	0	1.73423	0.405	0.006	0	10	TNNI1
MYF6	0	1.38896	0.422	0.001	0	10	MYF6
RAPSN	0	1.31929	0.431	0.002	0	10	RAPSN
PAX7	0	1.05806	0.328	0.002	0	10	PAX7
CACNG1	0	1.01324	0.276	0	0	10	CACNG1
ENSGALG00000032550	1.00245e-235	1.34678	0.267	0.003	1.08305e-231	10	ENSGALG00000032550
PENK	1.14467e-173	2.59983	0.362	0.012	1.23671e-169	10	PENK
CKB1	6.98742e-132	3.89507	0.828	0.124	7.5492e-128	10	CKB
FHL2	3.81818e-126	1.19869	0.293	0.011	4.12516e-122	10	FHL2
FGFR4	2.58629e-105	1.20244	0.457	0.037	2.79422e-101	10	FGFR4
MYL4	3.64058e-98	2.17991	0.491	0.048	3.93328e-94	10	MYL4
HOXC91	7.30814e-90	1.10529	0.362	0.027	7.89572e-86	10	HOXC9
EYA2	3.18767e-68	0.979625	0.379	0.039	3.44396e-64	10	EYA2
CELF2	1.03205e-64	0.846811	0.259	0.019	1.11503e-60	10	CELF2
FRAS1	4.2956e-59	0.905963	0.25	0.02	4.64097e-55	10	FRAS1
EYA1	5.37634e-53	0.786614	0.276	0.027	5.8086e-49	10	EYA1
ENSGALG00000034990	4.61462e-52	1.11887	0.388	0.053	4.98564e-48	10	ENSGALG00000034990
ALPK3	9.05076e-45	1.01812	0.267	0.03	9.77844e-41	10	ALPK3
ENSGALG000000132392	2.94803e-41	1.49956	0.672	0.192	3.18505e-37	10	ENSGALG00000013239
PDGFA1	8.76921e-36	0.852987	0.302	0.045	9.47426e-32	10	PDGFA
CHD7	8.77933e-32	0.954727	0.474	0.115	9.48519e-28	10	CHD7
WIPF1	1.32815e-31	1.22935	0.31	0.056	1.43494e-27	10	WIPF1
PDGFD2	2.19487e-31	1.45801	0.638	0.21	2.37134e-27	10	PDGFD
ENSGALG00000030340	3.27727e-28	0.767683	0.319	0.061	3.54076e-24	10	ENSGALG00000030340
TGFB21	2.82464e-27	0.944325	0.474	0.129	3.05174e-23	10	TGFB2
ENSGALG00000026858	3.35435e-25	0.896913	0.371	0.088	3.62404e-21	10	ENSGALG00000026858
ACVR2A1	8.12697e-25	1.00951	0.466	0.136	8.78038e-21	10	ACVR2A
LIN28B	1.01697e-22	0.818248	0.302	0.067	1.09873e-18	10	LIN28B
TMSB4A1	4.53521e-22	1.00063	1	0.963	4.89984e-18	10	TMSB4A
MAP1A	7.54473e-22	1.0649	0.336	0.085	8.15133e-18	10	MAP1A
MRAS	6.31095e-21	0.869893	0.345	0.089	6.81835e-17	10	MRAS
DMD2	4.46846e-19	0.811029	0.44	0.143	4.82773e-15	10	DMD
ZEB2	6.1161e-19	0.699609	0.293	0.072	6.60783e-15	10	ZEB2
RBM38	1.04194e-18	0.709413	0.267	0.062	1.12572e-14	10	RBM38
COMT1	1.20846e-18	0.807407	0.362	0.103	1.30562e-14	10	COMT
TMSB15B2	1.36876e-18	1.46975	0.991	0.967	1.47881e-14	10	TMSB15B
SLC25A4	3.69482e-18	0.569278	0.302	0.076	3.99189e-14	10	SLC25A4
BIN1	1.59267e-17	1.03329	0.422	0.147	1.72072e-13	10	BIN1
SIX11	2.21699e-17	0.593805	0.345	0.097	2.39524e-13	10	SIX1
MAP2K2	2.00704e-16	0.895468	0.371	0.123	2.16841e-12	10	MAP2K2
NPM1	2.00742e-16	0.414642	0.991	0.998	2.16882e-12	10	NPM1
NPM3	5.36091e-16	0.582849	0.319	0.093	5.79193e-12	10	NPM3
HIPK3	6.42151e-16	0.75545	0.31	0.091	6.9378e-12	10	HIPK3
KCTD9	3.82343e-15	0.663662	0.284	0.081	4.13083e-11	10	KCTD9
EIF5A1	4.07079e-15	0.688732	0.922	0.797	4.39808e-11	10	EIF5A
GNG10	4.33455e-15	0.761811	0.431	0.159	4.68305e-11	10	GNG10
HSP90AB1	4.37132e-15	0.663013	0.922	0.835	4.72277e-11	10	HSP90AB1
GADD45A	8.14153e-15	0.899765	0.474	0.192	8.79611e-11	10	GADD45A
PKNOX1	1.77368e-14	0.773863	0.362	0.123	1.91628e-10	10	PKNOX1
MDK4	8.29011e-14	0.547062	0.948	0.757	8.95663e-10	10	MDK
CHRDL11	9.68053e-14	0.351461	0.259	0.069	1.04588e-09	10	CHRDL1
SHISA21	1.245e-13	0.770122	0.405	0.15	1.3451e-09	10	SHISA2
NEXN	2.00192e-13	0.970138	0.44	0.181	2.16287e-09	10	NEXN
TSPO1	2.07074e-13	0.662384	0.414	0.16	2.23723e-09	10	TSPO
GLIPR2	3.91262e-13	0.917165	0.328	0.115	4.22719e-09	10	GLIPR2
TUBB2B1	1.62003e-12	0.707528	0.655	0.361	1.75028e-08	10	TUBB2B
PLS3	1.709e-12	1.46584	0.647	0.405	1.8464e-08	10	PLS3
AFAP11	3.22757e-12	0.812937	0.405	0.167	3.48707e-08	10	AFAP1
RPS20	3.50705e-12	0.447542	1	0.986	3.78901e-08	10	RPS20
ENSGALG00000010030	1.14148e-11	0.599555	0.302	0.105	1.23325e-07	10	ENSGALG00000010030
ZEB1	1.35632e-11	0.790544	0.569	0.286	1.46537e-07	10	ZEB1
PSMC3	1.4491e-11	0.656755	0.819	0.547	1.56561e-07	10	PSMC3
SRBD11	1.88227e-11	0.690325	0.44	0.189	2.03361e-07	10	SRBD1
CFL2	3.24715e-11	1.06901	0.716	0.47	3.50822e-07	10	CFL2
ENSGALG00000037541	5.26666e-11	0.53462	0.31	0.111	5.6901e-07	10	ENSGALG00000037541
GHITM	7.59619e-11	0.595054	0.733	0.428	8.20693e-07	10	GHITM
AHCY	8.92457e-11	0.735684	0.629	0.356	9.64211e-07	10	AHCY
HSPD12	9.3339e-11	0.554818	0.957	0.861	1.00843e-06	10	HSPD1
NSG1	1.02196e-10	0.578114	0.293	0.105	1.10413e-06	10	NSG1
PPIF	4.2394e-10	0.588256	0.302	0.111	4.58025e-06	10	PPIF
ENSGALG00000029899	4.91008e-10	0.777226	0.25	0.087	5.30485e-06	10	ENSGALG00000029899
ZNF106	8.57393e-10	0.880648	0.353	0.154	9.26328e-06	10	ZNF106
NRBP1	1.06544e-09	0.560566	0.276	0.102	1.1511e-05	10	NRBP1
ARPP21	1.07288e-09	0.3447	0.259	0.087	1.15914e-05	10	ARPP21
TUBB6	1.37876e-09	0.924047	0.302	0.121	1.48961e-05	10	TUBB6
KATNA11	1.47634e-09	0.542037	0.353	0.148	1.59504e-05	10	KATNA1
ZFAND61	3.64309e-09	0.791147	0.509	0.276	3.93599e-05	10	ZFAND6
LGALS1B3	4.41262e-09	1.03917	0.672	0.428	4.7674e-05	10	LGALS1B
GRPEL1	6.27661e-09	0.708258	0.655	0.448	6.78124e-05	10	GRPEL1
ACAD9	8.93401e-09	0.599082	0.672	0.406	9.6523e-05	10	ACAD9
ENSGALG000000310381	1.40276e-08	0.396917	0.974	0.938	0.000151554	10	ENSGALG00000031038
RALGPS2	1.51212e-08	0.935734	0.371	0.181	0.00016337	10	RALGPS2
NDUFV2	1.671e-08	0.507905	0.784	0.485	0.000180535	10	NDUFV2
WDR4	1.67426e-08	0.435005	0.362	0.161	0.000180887	10	WDR4
ETFA	1.93885e-08	0.640339	0.526	0.295	0.000209473	10	ETFA
RIC8B	2.23595e-08	0.475055	0.293	0.117	0.000241572	10	RIC8B
KICS2	2.3426e-08	0.299576	0.991	0.985	0.000253095	10	KICS2
TXN1	3.28259e-08	0.424475	0.966	0.932	0.000354651	10	TXN
ENSGALG00000032438	3.3477e-08	0.537355	0.431	0.21	0.000361685	10	ENSGALG00000032438
NOL12	4.5418e-08	0.472994	0.474	0.245	0.000490696	10	NOL12
LIMA11	5.28364e-08	0.92944	0.466	0.275	0.000570845	10	LIMA1
ARL6IP11	5.57809e-08	0.590392	0.5	0.271	0.000602657	10	ARL6IP1
BTF3	8.55291e-08	0.567077	0.793	0.564	0.000924056	10	BTF3
ENSGALG00000042782	2.06844e-07	0.392075	0.319	0.139	0.00223474	10	ENSGALG00000042782
AKR1B12	2.14288e-07	0.797144	0.707	0.483	0.00231517	10	AKR1B1
ITGB1BP3	2.45957e-07	0.34087	0.94	0.881	0.00265732	10	ITGB1BP3
TRIAP1	2.482e-07	0.430957	0.483	0.254	0.00268155	10	TRIAP1
ANTXR2	2.58385e-07	0.489409	0.267	0.112	0.00279159	10	ANTXR2
DDX181	3.22538e-07	0.443452	0.5	0.264	0.0034847	10	DDX18
MYL94	3.32496e-07	0.618171	0.474	0.259	0.00359229	10	MYL9
MPC2	3.76953e-07	0.446503	0.586	0.351	0.0040726	10	MPC2
RAI143	4.74078e-07	0.474983	0.552	0.317	0.00512194	10	RAI14
ENSGALG00000031384	5.8121e-07	0.481653	0.457	0.25	0.00627939	10	ENSGALG00000031384
ST3GAL1	7.10155e-07	0.304245	0.259	0.106	0.00767251	10	ST3GAL1
RBFOX2	7.89825e-07	0.610877	0.414	0.225	0.00853327	10	RBFOX2
PDSS1	8.0134e-07	0.371831	0.259	0.11	0.00865768	10	PDSS1
SEPT6	1.38846e-06	0.683128	0.707	0.509	0.0150009	10	SEPT6
C2H8orf76	1.39173e-06	0.406422	0.267	0.116	0.0150362	10	C2H8orf76
RPL22L12	1.78955e-06	0.36253	0.94	0.881	0.0193343	10	RPL22L1
COTL13	1.79135e-06	0.619365	0.586	0.388	0.0193537	10	COTL1
TOMM22	1.82185e-06	0.504556	0.698	0.47	0.0196833	10	TOMM22
HMGB21	2.39626e-06	0.52353	0.914	0.774	0.0258892	10	HMGB2
ADK	2.64216e-06	0.468672	0.414	0.227	0.0285459	10	ADK
CCT6A	2.72272e-06	0.400819	0.845	0.673	0.0294163	10	CCT6A
HSPE11	3.27711e-06	0.375263	0.905	0.858	0.0354059	10	HSPE1
PNO1	3.57338e-06	0.430217	0.336	0.172	0.0386068	10	PNO1
FAM207A	4.68202e-06	0.315131	0.267	0.121	0.0505845	10	FAM207A
SDHAF2	5.24458e-06	0.440759	0.603	0.375	0.0566624	10	SDHAF2
AKAP9	5.63845e-06	0.548483	0.69	0.529	0.0609179	10	AKAP9
ACADL	5.65761e-06	0.544282	0.414	0.235	0.0611248	10	ACADL
RAP1A	6.72342e-06	0.345345	0.414	0.222	0.0726398	10	RAP1A
SRGAP11	6.77025e-06	0.31843	0.319	0.155	0.0731458	10	SRGAP1
ENSGALG00000035975	7.19984e-06	0.418775	0.466	0.262	0.0777871	10	ENSGALG00000035975
RAC3	7.5245e-06	0.5176	0.302	0.148	0.0812947	10	RAC3
TYW3	7.89376e-06	0.45062	0.353	0.191	0.0852841	10	TYW3
CDCA9	8.61444e-06	0.454341	0.276	0.132	0.0930704	10	CDCA9
ISCU	1.02142e-05	0.31498	0.31	0.15	0.110354	10	ISCU
ALDH4A11	1.05016e-05	0.277087	0.25	0.112	0.113459	10	ALDH4A1
ACTG1L2	1.07034e-05	0.362886	0.983	0.961	0.11564	10	ACTG1L
ENSGALG000000343002	1.14642e-05	0.547135	0.767	0.603	0.123859	10	ENSGALG00000034300
NOP21	1.20625e-05	0.440248	0.526	0.321	0.130323	10	NOP2
C7orf732	1.23232e-05	0.431119	0.733	0.515	0.13314	10	C7orf73
HOXC101	1.30421e-05	0.425564	0.44	0.254	0.140907	10	HOXC10
MAPK41	1.44082e-05	0.555179	0.612	0.42	0.155667	10	MAPK4
PDCL3	1.55598e-05	0.320463	0.595	0.378	0.168108	10	PDCL3
MAP7D1	1.60211e-05	0.410024	0.267	0.129	0.173092	10	MAP7D1
CNN31	1.721e-05	0.34513	0.819	0.632	0.185937	10	CNN3
DKC1	1.72342e-05	0.378655	0.698	0.496	0.186198	10	DKC1
TFDP21	1.78971e-05	0.446276	0.5	0.304	0.19336	10	TFDP2
NOP561	2.18731e-05	0.467939	0.845	0.71	0.236317	10	NOP56
ENSGALG000000368271	2.21125e-05	0.389504	0.353	0.188	0.238903	10	ENSGALG00000036827
FXR1	2.3037e-05	0.486201	0.595	0.405	0.248892	10	FXR1
NRK.11	2.31644e-05	0.408064	0.457	0.267	0.250269	10	NRK.1
DDX42	2.45461e-05	0.361945	0.448	0.26	0.265196	10	DDX42
FKBP31	3.56592e-05	0.328829	0.888	0.806	0.385262	10	FKBP3
YPEL52	3.67466e-05	0.465787	0.379	0.224	0.397011	10	YPEL5
NET12	3.75428e-05	0.478534	0.483	0.306	0.405612	10	NET1
ZYX	3.76271e-05	0.277121	0.25	0.119	0.406523	10	ZYX
PDHB	3.93144e-05	0.430134	0.466	0.28	0.424753	10	PDHB
CD47	4.02449e-05	0.796251	0.328	0.187	0.434806	10	CD47
ENSGALG00000002134	4.21003e-05	0.27622	0.336	0.178	0.454851	10	ENSGALG00000002134
EIF4EBP1	4.74877e-05	0.525669	0.853	0.725	0.513057	10	EIF4EBP1
EMG1	4.85453e-05	0.336522	0.379	0.209	0.524483	10	EMG1
[truncated: 1,173 more rows]

## Sheet: Cell marker gene
cluster	cell type	gene	p_val	avg_log2FC	pct.1	pct.2	p_val_adj
0	LBM1	CRABP2	0	1.01203	1	0.887	0
0	LBM1	H2AFZ	0	0.908684	1	0.928	0
0	LBM1	DUSP6	0	0.853953	0.93	0.61	0
0	LBM1	PCNA	1.23152e-305	0.7228	0.946	0.573	1.17857e-302
0	LBM1	MKI67	1.02009e-274	0.622318	0.869	0.411	9.76231e-272
0	LBM1	MSX1	8.35396e-195	0.555424	0.808	0.411	7.99474e-192
1	LBM3	CRABP2	0	1.02944	1	0.888	0
1	LBM3	MSX1	7.11992e-233	0.641679	0.824	0.413	6.81376e-230
1	LBM3	SNAI1	4.4665e-172	0.482976	0.817	0.482	4.27444e-169
1	LBM3	PCNA	4.21214e-169	0.637888	0.858	0.59	4.03101e-166
1	LBM3	PRRX1	1.10476e-100	0.458817	0.889	0.665	1.05726e-97
1	LBM3	BMP4	3.0698e-203	0.500814	0.88	0.619	2.9378e-200
1	LBM3	HOXD9	1.6655e-190	0.397763	0.744	0.544	1.59389e-187
1	LBM3	SFRP1	2.78523e-175	0.615164	0.867	0.634	2.66547e-172
2	OCPs	MEOX2	0	0.739694	0.819	0.442	0
2	OCPs	CRABP1	0	1.75311	0.946	0.386	0
2	OCPs	POSTN	4.53321e-306	0.627104	0.823	0.471	4.33828e-303
2	OCPs	COL1A2	1.03764e-247	0.960209	0.934	0.658	9.93019e-245
2	OCPs	HOXA10	2.76154e-217	0.603239	0.901	0.644	2.64279e-214
2	OCPs	RSPO3	7.31435e-183	0.420344	0.715	0.414	6.99984e-180
2	OCPs	LHX9	7.85717e-177	0.358524	0.804	0.498	7.51931e-174
2	OCPs	COL3A1	2.03658e-152	0.584214	0.919	0.751	1.94901e-149
2	OCPs	CXCL12	6.91696e-139	0.479783	0.787	0.518	6.61953e-136
2	OCPs	ID2	6.0071e-137	1.08777	0.814	0.728	5.74879e-134
2	OCPs	PRRX1	1.14519e-74	0.650025	0.818	0.677	1.09595e-71
2	OCPs	TWIST2	1.26142e-68	0.727392	0.699	0.481	1.20718e-65
2	OCPs	CDH11	3.35328e-56	0.424367	0.737	0.57	3.20909e-53
2	OCPs	PITX1	1.41626e-35	0.514573	0.631	0.4	1.35536e-32
3	BMSCs	CRABP1	0	2.22985	0.889	0.399	0
3	BMSCs	CXCL12	0	2.00817	0.839	0.515	0
3	BMSCs	COL1A2	0	1.59128	0.982	0.656	0
3	BMSCs	COL3A1	0	1.54098	0.968	0.747	0
3	BMSCs	VIM	0	1.39743	0.998	0.836	0
3	BMSCs	SPARC	0	1.34388	0.952	0.687	0
3	BMSCs	DCN	3.92941e-298	1.80748	0.674	0.269	3.76045e-295
3	BMSCs	COL6A1	9.16447e-283	0.807461	0.852	0.689	8.7704e-280
3	BMSCs	POSTN	5.85105e-278	1.91815	0.725	0.486	5.59946e-275
3	BMSCs	ELN	7.41384e-265	0.719731	0.773	0.467	7.09505e-262
3	BMSCs	WIF1	3.39076e-146	0.577189	0.491	0.257	3.24496e-143
3	BMSCs	HOXA10	2.02162e-126	0.79801	0.736	0.667	1.93469e-123
3	BMSCs	SFRP2	1.1225e-87	0.743353	0.635	0.469	1.07423e-84
3	BMSCs	OSR2	3.56714e-84	0.620988	0.583	0.507	3.41375e-81
3	BMSCs	PITX1	4.55972e-58	0.706139	0.539	0.413	4.36365e-55
4	PMSCs	SFRP2	0	2.28023	0.906	0.439	0
4	PMSCs	COL9A3	0	1.57102	0.946	0.492	0
4	PMSCs	GDF5	0	1.41975	0.577	0.168	0
4	PMSCs	CREB5	0	1.31143	0.796	0.4	0
4	PMSCs	GAS2	0	1.30801	0.935	0.534	0
4	PMSCs	SOX9	1.55207e-297	1.17664	0.666	0.206	1.48533e-294
4	PMSCs	OSR2	3.80112e-263	1.21174	0.714	0.492	3.63768e-260
4	PMSCs	COL2A1	8.53605e-222	0.913771	0.832	0.747	8.169e-219
4	PMSCs	FRZB	1.909e-12	0.548635	0.625	0.704	1.82691e-09
4	PMSCs	ACAN	8.46426e-10	0.506877	0.336	0.245	8.10029e-07
5	LBM2	CENPF	0	2.29081	0.994	0.628	0
5	LBM2	TOP2A	0	1.83576	0.989	0.42	0
5	LBM2	CCNB1	0	1.82329	0.991	0.409	0
5	LBM2	MKI67	0	1.68647	0.959	0.419	0
5	LBM2	CDC20	0	1.45381	0.906	0.388	0
5	LBM2	HMGB2	0	1.45358	0.999	0.823	0
5	LBM2	BIRC5	0	1.39065	0.981	0.57	0
5	LBM2	MSX1	2.84726e-72	0.446245	0.754	0.433	2.72483e-69
6	mesenchymal cells	CRABP2	2.23832e-152	0.899223	0.996	0.897	2.14208e-149
6	mesenchymal cells	HMGB2	5.11582e-128	0.862501	0.963	0.834	4.89584e-125
6	mesenchymal cells	FABP5	2.77671e-120	0.693016	0.965	0.889	2.65731e-117
6	mesenchymal cells	PCNA	4.19344e-24	0.49144	0.721	0.619	4.01312e-21
7	megakaryocytes	PLEK	0	0.622466	0.986	0.126	0
7	megakaryocytes	TUBB1	0	0.578182	0.963	0.099	0
7	megakaryocytes	ITGB3	0	0.352443	0.948	0.025	0
7	megakaryocytes	ITGA6	0	0.345218	0.926	0.092	0
7	megakaryocytes	CD9	0	0.327995	0.993	0.37	0
7	megakaryocytes	MYL9	5.13928e-104	0.335802	0.949	0.343	4.91829e-101
8	chondroblasts	CDK1	4.98822e-159	1.35132	0.887	0.408	4.77373e-156
8	chondroblasts	COL9A3	2.4579e-158	1.16602	0.918	0.524	2.35221e-155
8	chondroblasts	PTN	3.44465e-143	1.50224	0.99	0.796	3.29653e-140
8	chondroblasts	FIBIN	2.99056e-124	1.15851	0.816	0.366	2.86197e-121
8	chondroblasts	ELN	4.05711e-120	0.864991	0.867	0.486	3.88265e-117
8	chondroblasts	COL9A1	1.17557e-103	1.00658	0.715	0.265	1.12502e-100
8	chondroblasts	DLK1	8.09736e-103	1.02414	0.826	0.546	7.74917e-100
8	chondroblasts	C2orf40	5.91709e-95	0.806147	0.763	0.335	5.66266e-92
8	chondroblasts	OSR2	1.03684e-48	0.488308	0.691	0.508	9.9226e-46
8	chondroblasts	COL2A1	1.74217e-32	0.69981	0.788	0.754	1.66725e-29
8	chondroblasts	EPYC	5.06388e-12	0.33279	0.317	0.153	4.84614e-09
9	erythrocytes	HBZ	0	9.3546	1	0.792	0
9	erythrocytes	HBE1	0	8.88102	1	0.759	0
9	erythrocytes	HBA1	0	8.06566	1	0.738	0
9	erythrocytes	GYPC	0	2.54439	1	0.835	0
9	erythrocytes	HMBS	0	2.13038	0.996	0.274	0
9	erythrocytes	FECH	0	1.68206	0.975	0.305	0
9	erythrocytes	UROD	7.72657e-294	1.75305	0.986	0.683	7.39432e-291
10	chondrocytes	EPYC	0	3.98038	0.946	0.134	0
10	chondrocytes	COL9A3	0	3.87715	1	0.524	0
10	chondrocytes	COL2A1	0	3.72463	1	0.748	0
10	chondrocytes	MATN1	0	3.70765	0.899	0.079	0
10	chondrocytes	COL9A1	0	3.69879	1	0.258	0
10	chondrocytes	HAPLN1	0	3.48843	0.99	0.544	0
10	chondrocytes	DLK1	0	3.20358	0.994	0.542	0
10	chondrocytes	MATN4	0	3.02739	0.984	0.192	0
10	chondrocytes	MATN3	0	2.35734	0.933	0.427	0
10	chondrocytes	SOX9	5.28697e-216	1.76882	0.917	0.232	5.05963e-213
10	chondrocytes	ACAN	5.96246e-207	1.79933	0.808	0.237	5.70607e-204
11	myocytes	MYF6	4.36005e-297	0.961691	0.628	0.084	4.17257e-294
11	myocytes	MYOD1	1.09172e-259	1.97789	0.675	0.065	1.04478e-256
11	myocytes	ACTC1	1.6384e-194	5.20736	0.782	0.308	1.56795e-191
11	myocytes	MYOG	1.03735e-175	2.83503	0.618	0.188	9.92742e-173
11	myocytes	TNNI1	1.22715e-173	2.7119	0.801	0.441	1.17438e-170
11	myocytes	SIX1	5.2828e-163	1.05928	0.944	0.445	5.05564e-160
11	myocytes	TPM2	5.23775e-149	1.5113	0.996	0.871	5.01253e-146
11	myocytes	MYL1	1.94201e-145	1.88835	0.513	0.106	1.8585e-142
11	myocytes	TNNC2	1.07711e-113	1.51064	0.489	0.064	1.03079e-110
11	myocytes	MYL4	1.42451e-109	1.46128	0.673	0.254	1.36326e-106
11	myocytes	TNNT2	3.52613e-109	1.31518	0.615	0.298	3.37451e-106
11	myocytes	PAX7	3.27816e-99	0.635377	0.44	0.055	3.13719e-96
11	myocytes	SOX8	1.4434e-89	0.579535	0.509	0.12	1.38133e-86
12	osteoprogenitors	DLX5	2.86236e-226	2.00681	0.884	0.254	2.73928e-223
12	osteoprogenitors	COL1A2	2.82182e-179	1.79771	0.996	0.682	2.70048e-176
12	osteoprogenitors	RUNX2	9.29943e-163	1.26618	0.683	0.17	8.89956e-160
12	osteoprogenitors	VIM	8.72753e-157	1.47158	1	0.849	8.35224e-154
12	osteoprogenitors	SPARC	3.66337e-134	1.31796	0.987	0.708	3.50584e-131
12	osteoprogenitors	MATN4	2.11031e-118	1.41605	0.679	0.203	2.01957e-115
12	osteoprogenitors	COL3A1	6.34863e-116	0.957856	0.985	0.765	6.07564e-113
12	osteoprogenitors	COL12A1	4.02409e-88	1.09004	0.629	0.299	3.85105e-85
12	osteoprogenitors	DCN	8.47812e-75	0.629621	0.705	0.301	8.11357e-72
13	epitheliums	WNT6	3.83723e-304	0.955411	0.554	0.002	3.67223e-301
13	epitheliums	KRT18	6.38697e-260	3.24674	0.99	0.546	6.11233e-257
13	epitheliums	EPCAM	2.43529e-203	1.95766	0.873	0.224	2.33057e-200
13	epitheliums	S100A11	1.18357e-175	1.79985	1	0.922	1.13268e-172
13	epitheliums	FERMT1	1.88722e-97	1.11698	0.643	0.048	1.80607e-94
13	epitheliums	TBX3	2.32899e-85	0.693779	0.868	0.608	2.22884e-82
13	epitheliums	TFAP2A	8.3395e-84	1.09771	0.699	0.232	7.9809e-81
13	epitheliums	DSP	2.12514e-83	1.46207	0.787	0.569	2.03376e-80
14	endotheliums	ECSCR	0	2.42472	0.946	0.189	0
14	endotheliums	KDR	0	2.28181	0.9	0.164	0
14	endotheliums	CDH5	0	1.84048	0.818	0.033	0
14	endotheliums	PLVAP	8.7405e-236	2.81299	0.946	0.251	8.36466e-233
14	endotheliums	SOX18	1.87886e-206	1.90905	0.804	0.112	1.79807e-203
14	endotheliums	FLT1	8.33492e-204	2.36897	0.886	0.279	7.97652e-201
14	endotheliums	RAMP2	8.3259e-188	3.71404	0.996	0.599	7.96789e-185
14	endotheliums	EGFL7	5.12152e-150	2.31795	0.939	0.598	4.90129e-147
14	endotheliums	PECAM1	1.61816e-138	1.99141	0.8	0.051	1.54858e-135
14	endotheliums	CALCRL	2.3463e-125	1.64077	0.768	0.218	2.24541e-122
14	endotheliums	COL4A1	1.74681e-116	2.26445	0.861	0.476	1.6717e-113
15	myoprogenitors	SIX1	1.10161e-78	1.1174	0.984	0.453	1.05424e-75
15	myoprogenitors	ID2	1.44517e-44	0.899378	0.989	0.736	1.38302e-41
15	myoprogenitors	ID3	2.52253e-43	0.86901	1	0.925	2.41406e-40
15	myoprogenitors	MEOX1	1.69699e-32	0.513224	0.611	0.341	1.62402e-29
15	myoprogenitors	MSX1	2.57456e-25	0.532873	0.881	0.461	2.46385e-22
16	monocytes	LAPTM5	1.23469e-121	2.55223	0.963	0.184	1.1816e-118
16	monocytes	PTPRC	2.90949e-108	1.46236	0.701	0.009	2.78438e-105
16	monocytes	LCP1	9.16895e-87	1.64002	0.804	0.111	8.77469e-84
16	monocytes	LCP1	4.14873e-77	2.92764	0.981	0.147	3.97034e-74
16	monocytes	PLEK	4.57211e-66	1.43749	0.757	0.161	4.37551e-63
16	monocytes	B2M	1.34732e-65	3.33846	1	0.899	1.28938e-62
16	monocytes	IRF8	3.46126e-62	1.06106	0.673	0.063	3.31242e-59
16	monocytes	CYBA	3.39208e-57	2.41501	0.991	0.805	3.24622e-54
16	monocytes	VSIR	9.83753e-55	1.36493	0.785	0.258	9.41451e-52
16	monocytes	CD74	1.4301e-54	4.02068	0.897	0.471	1.3686e-51
17	Schwann cells	MBP	1.66236e-14	1.34898	0.724	0.215	1.59088e-11
17	Schwann cells	CD9	2.72762e-18	3.55431	0.897	0.397	2.61033e-15
